# Supplementary material for: Maize network analysis revealed gene modules involved in development, nutrients utilization, metabolism, and stress response
Source: BMC Plant Biol. 2017 Aug 1;17:131. doi: 10.1186/s12870-017-1077-4 (PMC5540570; doi:10.1186/s12870-017-1077-4)
Supplement: Supplementary file 3 — The 123,666 gene pairs used for the maize GGM gene network construction. (TXT 4378 kb) [file 12870_2017_1077_MOESM3_ESM.txt]

Gene_A	Gene_B	Pcor
AC152495.1_FG010	AC152495.1_FG002	0.0805
AC155610.2_FG009	AC155434.2_FG006	0.0363
AC183950.2_FG003	AC166636.1_FG009	0.0676
AC185305.3_FG003	AC177922.2_FG002	0.0585
AC186189.3_FG004	AC152495.1_FG017	0.0508
AC186592.3_FG003	AC184788.2_FG001	0.0728
AC187235.3_FG003	AC185611.3_FG001	0.037
AC187263.4_FG001	AC186512.3_FG007	0.0361
AC187567.4_FG004	AC177893.3_FG006	0.0428
AC187800.4_FG003	AC187393.3_FG001	0.0495
AC188296.3_FG004	AC184788.2_FG001	0.0431
AC188612.3_FG009	AC187235.3_FG003	0.1096
AC188838.3_FG005	AC159612.1_FG007	0.0379
AC190763.3_FG002	AC184788.2_FG001	0.0524
AC190771.2_FG003	AC187393.3_FG001	0.0437
AC190933.3_FG004	AC149829.2_FG002	0.1096
AC191069.3_FG007	AC177905.2_FG001	0.0394
AC191069.3_FG007	AC186189.3_FG004	0.0422
AC191070.3_FG006	AC187899.3_FG002	0.0384
AC191401.3_FG013	AC184127.3_FG003	0.0365
AC191418.3_FG003	AC177905.2_FG001	0.06
AC191691.3_FG011	AC187899.3_FG002	0.0538
AC191748.3_FG001	AC191401.3_FG013	0.0489
AC191804.4_FG002	AC177922.2_FG002	0.0514
AC191804.4_FG002	AC184788.2_FG001	0.0591
AC191804.4_FG002	AC190763.3_FG002	0.0579
AC193402.3_FG004	AC177922.2_FG002	0.0357
AC193440.3_FG009	AC187235.3_FG003	0.037
AC193658.3_FG001	AC188296.3_FG004	0.0523
AC194039.4_FG009	AC183938.4_FG011	0.0719
AC194203.3_FG003	AC194158.3_FG005	0.0398
AC194321.3_FG009	AC177893.3_FG006	0.051
AC194335.3_FG001	AC191748.3_FG001	0.0447
AC194350.3_FG001	AC183938.4_FG011	0.052
AC194356.3_FG002	AC191748.3_FG001	0.0373
AC194485.3_FG002	AC193353.3_FG002	0.0405
AC194878.3_FG002	AC191551.3_FG003	0.041
AC194878.3_FG002	AC194878.3_FG001	0.0989
AC194970.5_FG002	AC187262.4_FG007	0.0378
AC194970.5_FG002	AC194914.3_FG002	0.0363
AC194980.3_FG002	AC149829.2_FG002	0.0663
AC194980.3_FG002	AC186147.3_FG008	0.0375
AC195147.3_FG008	AC194203.3_FG003	0.0451
AC195174.2_FG007	AC194350.3_FG001	0.0413
AC195340.3_FG005	AC187800.4_FG003	0.0571
AC195343.3_FG002	AC186145.3_FG002	0.0632
AC195343.3_FG002	AC190832.2_FG003	0.0574
AC195351.3_FG001	AC184788.2_FG001	0.037
AC195351.3_FG001	AC188721.3_FG001	0.0514
AC195351.3_FG001	AC193353.3_FG002	0.0798
AC195351.3_FG003	AC195351.3_FG001	0.0507
AC195587.4_FG003	AC195220.3_FG003	0.0436
AC195608.3_FG005	AC186592.3_FG003	0.0376
AC195954.3_FG001	AC191328.3_FG002	0.0434
AC195954.3_FG001	AC193402.3_FG004	0.0382
AC195957.3_FG003	AC187891.3_FG006	0.0489
AC195995.3_FG008	AC188721.3_FG001	0.0441
AC195995.3_FG008	AC195351.3_FG001	0.0502
AC196043.3_FG005	AC188721.3_FG001	0.0711
AC196065.3_FG001	AC191748.3_FG001	0.0386
AC196090.3_FG006	AC159612.1_FG007	0.0481
AC196090.3_FG006	AC194970.5_FG002	0.0604
AC196278.2_FG004	AC196278.2_FG003	0.05
AC196278.2_FG005	AC186663.3_FG006	0.1094
AC196417.3_FG008	AC184794.2_FG003	0.0432
AC196489.3_FG002	AC194914.3_FG002	0.0455
AC196719.3_FG002	AC192372.3_FG003	0.0404
AC196719.3_FG002	AC195608.3_FG005	0.0549
AC197047.3_FG001	AC187263.4_FG001	0.0351
AC197246.3_FG001	AC196489.3_FG002	0.0511
AC197267.3_FG001	AC184788.2_FG001	0.0544
AC197541.3_FG009	AC196974.3_FG008	0.0416
AC197577.2_FG002	AC191748.3_FG001	0.0387
AC197577.2_FG002	AC194356.3_FG002	0.0498
AC197577.2_FG002	AC196065.3_FG001	0.1023
AC197764.4_FG003	AC186577.3_FG006	0.0365
AC198223.3_FG001	AC191328.3_FG002	0.0475
AC198352.4_FG005	AC194158.3_FG005	0.0364
AC198366.3_FG004	AC196090.3_FG006	0.0483
AC198515.3_FG011	AC187899.3_FG002	0.0709
AC198518.3_FG002	AC195807.3_FG004	0.048
AC198781.3_FG002	AC194104.3_FG010	0.1095
AC198901.4_FG004	AC190832.2_FG003	0.0382
AC198923.4_FG002	AC149828.2_FG004	0.035
AC198923.4_FG002	AC177946.2_FG004	0.0377
AC198923.4_FG002	AC187891.3_FG006	0.047
AC198923.4_FG002	AC194203.3_FG003	0.0353
AC199043.2_FG002	AC194980.3_FG005	0.0492
AC199198.3_FG003	AC199198.3_FG002	0.3176
AC199384.3_FG002	AC196710.3_FG013	0.0382
AC199526.5_FG002	AC185300.4_FG002	0.0355
AC199541.4_FG004	AC199541.4_FG001	0.044
AC199543.4_FG004	AC186287.7_FG005	0.038
AC199543.4_FG004	AC198398.3_FG003	0.0669
AC199577.4_FG004	AC195058.3_FG003	0.1187
AC199701.4_FG001	AC195340.3_FG005	0.0512
AC199857.4_FG004	AC182627.2_FG003	0.0565
AC199857.4_FG004	AC194335.3_FG001	0.1429
AC199908.4_FG002	AC187800.4_FG003	0.0652
AC199908.4_FG002	AC199701.4_FG001	0.0794
AC199918.4_FG003	AC191401.3_FG013	0.0391
AC199918.4_FG003	AC191748.3_FG001	0.041
AC199918.4_FG003	AC194335.3_FG001	0.0723
AC199918.4_FG003	AC199857.4_FG004	0.0619
AC200057.4_FG007	AC192372.3_FG003	0.0478
AC200178.2_FG003	AC200178.2_FG002	0.0559
AC200210.1_FG006	AC184169.3_FG001	0.038
AC200725.4_FG003	AC200298.4_FG001	0.0399
AC200739.5_FG001	AC195351.3_FG003	0.047
AC200739.5_FG001	AC196043.3_FG005	0.0481
AC201891.3_FG001	AC197038.3_FG001	0.0594
AC201891.3_FG001	AC199175.2_FG006	0.0429
AC201891.3_FG001	AC199198.3_FG003	0.0411
AC202069.3_FG002	AC184133.3_FG001	0.0673
AC202069.3_FG002	AC197583.2_FG003	0.0473
AC202181.3_FG010	AC182838.3_FG006	0.0377
AC202435.3_FG003	AC186781.4_FG006	0.0678
AC202900.3_FG001	AC198979.4_FG009	0.0381
AC202930.4_FG007	AC196130.3_FG002	0.0565
AC202930.4_FG008	AC201767.3_FG003	0.0401
AC203031.3_FG002	AC149829.2_FG002	0.0543
AC203031.3_FG002	AC194970.5_FG002	0.0372
AC203031.3_FG002	AC199067.2_FG004	0.0495
AC203262.3_FG002	AC196065.3_FG001	0.0472
AC203294.3_FG012	AC198979.4_FG009	0.0509
AC203311.3_FG005	AC177922.2_FG002	0.0358
AC203341.3_FG003	AC152495.1_FG017	0.0402
AC203341.3_FG003	AC191069.3_FG007	0.0981
AC203366.4_FG001	AC203048.3_FG001	0.0391
AC203381.3_FG006	AC198414.2_FG001	0.0549
AC203439.3_FG005	AC195343.3_FG002	0.0696
AC203439.3_FG005	AC198923.4_FG002	0.0416
AC203571.3_FG001	AC187843.3_FG006	0.0392
AC203753.4_FG006	AC198414.2_FG001	0.0426
AC203753.4_FG007	AC203753.4_FG006	0.076
AC203754.4_FG007	AC183938.4_FG011	0.0361
AC203847.3_FG004	AC200069.4_FG002	0.0388
AC203847.3_FG004	AC202172.3_FG004	0.0912
AC203847.3_FG009	AC200069.4_FG002	0.0561
AC203847.3_FG009	AC203847.3_FG004	0.0392
AC203862.4_FG001	AC198206.5_FG001	0.0357
AC203909.3_FG003	AC186577.3_FG006	0.0528
AC203909.3_FG006	AC187262.4_FG007	0.0351
AC203909.3_FG007	AC195058.3_FG003	0.0494
AC203966.5_FG006	AC197038.3_FG001	0.0423
AC203989.4_FG001	AC149829.2_FG002	0.035
AC203989.4_FG001	AC190933.3_FG004	0.0419
AC204007.3_FG008	AC194970.5_FG002	0.0384
AC204292.4_FG005	AC184164.2_FG006	0.0629
AC204292.4_FG006	AC195220.3_FG003	0.0579
AC204292.4_FG006	AC196978.5_FG002	0.0716
AC204292.4_FG006	AC198515.3_FG011	0.0397
AC204352.3_FG012	AC195587.4_FG003	0.0441
AC204539.4_FG002	AC192372.3_FG003	0.04
AC204539.4_FG002	AC204539.4_FG001	0.0912
AC204710.4_FG003	AC182439.4_FG004	0.0574
AC204710.4_FG003	AC187283.3_FG005	0.0544
AC204710.4_FG003	AC202076.3_FG009	0.0762
AC204711.3_FG003	AC197705.4_FG001	0.0911
AC204868.3_FG004	AC203307.4_FG001	0.0369
AC204887.4_FG003	AC184788.2_FG001	0.1273
AC204887.4_FG003	AC186592.3_FG003	0.0624
AC204887.4_FG003	AC195351.3_FG001	0.0699
AC204931.3_FG002	AC194402.2_FG004	0.041
AC204931.3_FG004	AC203753.4_FG007	0.0528
AC204931.3_FG004	AC204292.4_FG005	0.0472
AC205033.4_FG004	AC187263.4_FG001	0.0431
AC205033.4_FG004	AC198019.2_FG004	0.0514
AC205033.4_FG004	AC202181.3_FG010	0.0354
AC205057.3_FG002	AC194970.5_FG002	0.0592
AC205057.3_FG002	AC199067.2_FG004	0.0356
AC205057.3_FG002	AC203570.4_FG005	0.036
AC205175.3_FG002	AC193402.3_FG004	0.0549
AC205175.3_FG002	AC195351.3_FG003	0.0538
AC205274.3_FG001	AC195135.3_FG002	0.0411
AC205320.3_FG004	AC205057.3_FG002	0.0401
AC205413.4_FG002	AC205413.4_FG001	0.036
AC205425.3_FG006	AC197145.4_FG001	0.0868
AC205471.4_FG003	AC204050.4_FG006	0.0375
AC205471.4_FG008	AC187891.3_FG006	0.0401
AC205471.4_FG008	AC198366.3_FG004	0.0363
AC205471.4_FG008	AC204763.2_FG001	0.0931
AC205496.3_FG002	AC184164.2_FG006	0.0564
AC205496.3_FG002	AC187209.5_FG010	0.0449
AC205544.3_FG004	AC184130.4_FG005	0.0506
AC205574.3_FG006	AC194970.5_FG002	0.0378
AC205574.3_FG006	AC205057.3_FG002	0.0383
AC205726.4_FG003	AC203359.3_FG001	0.0549
AC205730.3_FG002	AC203048.3_FG001	0.035
AC205907.3_FG004	AC194335.3_FG001	0.0425
AC205907.3_FG004	AC197577.2_FG002	0.0442
AC205907.3_FG004	AC199857.4_FG004	0.0358
AC205907.3_FG004	AC199918.4_FG003	0.1073
AC205907.3_FG004	AC203754.4_FG007	0.043
AC205907.3_FG004	AC205035.3_FG004	0.0434
AC205968.3_FG001	AC198414.2_FG001	0.036
AC206165.3_FG009	AC203381.3_FG006	0.0432
AC206165.3_FG019	AC204887.4_FG003	0.0442
AC206169.3_FG002	AC195995.3_FG008	0.0537
AC206184.4_FG002	AC182627.2_FG003	0.041
AC206184.4_FG002	AC196130.3_FG002	0.0441
AC206201.3_FG004	AC190743.3_FG012	0.0364
AC206223.3_FG010	AC194341.4_FG002	0.0354
AC206266.3_FG001	AC152495.1_FG003	0.0366
AC206266.3_FG001	AC202435.3_FG003	0.0442
AC206273.3_FG004	AC196470.3_FG007	0.0778
AC206319.2_FG004	AC198979.4_FG009	0.0437
AC206319.2_FG004	AC202900.3_FG001	0.038
AC206350.3_FG005	AC202855.3_FG004	0.0637
AC206350.3_FG005	AC205250.3_FG006	0.0443
AC206392.3_FG004	AC186524.3_FG005	0.075
AC206392.3_FG004	AC200225.5_FG001	0.0577
AC206392.3_FG004	AC206166.3_FG002	0.0379
AC206582.2_FG002	AC187263.4_FG001	0.0411
AC206582.2_FG002	AC197705.4_FG011	0.0357
AC206634.3_FG004	AC183888.4_FG006	0.0382
AC206634.3_FG004	AC197038.3_FG001	0.0454
AC206634.3_FG004	AC199175.2_FG006	0.0451
AC206638.3_FG015	AC186524.3_FG005	0.0601
AC206638.3_FG015	AC200225.5_FG001	0.069
AC206638.3_FG015	AC206166.3_FG002	0.0512
AC206638.3_FG015	AC206392.3_FG004	0.0632
AC206768.3_FG005	AC194734.3_FG004	0.0428
AC206768.3_FG005	AC200725.4_FG003	0.0382
AC206768.3_FG005	AC206319.2_FG004	0.0474
AC206840.3_FG002	AC205673.3_FG006	0.0371
AC206901.3_FG005	AC159612.1_FG007	0.0384
AC206941.2_FG002	AC196710.3_FG013	0.0547
AC206999.1_FG002	AC184127.3_FG003	0.0405
AC206999.1_FG002	AC184133.3_FG001	0.0373
AC206999.1_FG002	AC205035.3_FG004	0.044
AC207206.3_FG001	AC190811.1_FG003	0.07
AC207206.3_FG001	AC206611.3_FG002	0.0697
AC207454.3_FG004	AC203359.3_FG001	0.0395
AC207472.3_FG001	AC190832.2_FG003	0.0456
AC207722.2_FG009	AC190623.3_FG001	0.0396
AC207756.3_FG001	AC204070.3_FG004	0.0374
AC208110.2_FG005	AC187235.3_FG003	0.035
AC208110.2_FG005	AC197373.4_FG005	0.0423
AC208221.3_FG002	AC195174.2_FG007	0.0365
AC208221.3_FG002	AC199198.3_FG003	0.0576
AC208341.4_FG006	AC205057.3_FG004	0.0432
AC208341.4_FG008	AC194350.3_FG001	0.0398
AC208577.3_FG005	AC193499.3_FG004	0.0541
AC208892.3_FG005	AC184127.3_FG003	0.0549
AC208892.3_FG005	AC197377.3_FG001	0.0402
AC208892.3_FG005	AC197583.2_FG003	0.0364
AC208892.3_FG005	AC202069.3_FG002	0.0357
AC208916.3_FG003	AC185611.3_FG001	0.0399
AC208916.3_FG003	AC205471.4_FG003	0.0465
AC208930.3_FG007	AC203359.3_FG001	0.0739
AC208930.3_FG007	AC207649.3_FG002	0.0445
AC209050.3_FG001	AC198515.3_FG011	0.0673
AC209050.3_FG003	AC197764.4_FG003	0.0394
AC209050.3_FG003	AC205562.3_FG002	0.0534
AC209062.3_FG002	AC194335.3_FG001	0.0619
AC209093.3_FG006	AC192240.3_FG005	0.0579
AC209169.3_FG007	AC194335.3_FG001	0.0888
AC209169.3_FG007	AC199857.4_FG004	0.0697
AC209206.3_FG014	AC165171.2_FG002	0.0424
AC209213.4_FG002	AC205035.3_FG004	0.0381
AC209213.4_FG002	AC206999.1_FG002	0.0421
AC209215.4_FG006	AC199526.5_FG001	0.0428
AC209257.4_FG004	AC202172.3_FG004	0.0444
AC209257.4_FG004	AC203847.3_FG009	0.0702
AC209257.4_FG008	AC149475.2_FG007	0.0412
AC209257.4_FG008	AC196090.3_FG006	0.0577
AC209356.4_FG001	AC199820.4_FG006	0.0352
AC209356.4_FG001	AC202172.3_FG004	0.1237
AC209356.4_FG001	AC203847.3_FG004	0.0451
AC209356.4_FG001	AC203847.3_FG009	0.0694
AC209356.4_FG001	AC209257.4_FG004	0.0377
AC209364.3_FG009	AC199067.2_FG004	0.0507
AC209364.3_FG009	AC204292.4_FG003	0.0417
AC209377.3_FG003	AC194203.3_FG003	0.0502
AC209624.2_FG001	AC184794.2_FG003	0.0425
AC209624.2_FG001	AC198700.2_FG004	0.0674
AC209624.2_FG003	AC193440.3_FG009	0.037
AC209624.2_FG003	AC198700.2_FG004	0.0566
AC209624.2_FG003	AC209624.2_FG001	0.098
AC209744.3_FG001	AC197583.2_FG003	0.0847
AC209768.3_FG005	AC206638.3_FG007	0.0631
AC209768.3_FG016	AC194203.3_FG003	0.1031
AC209768.3_FG016	AC202076.3_FG009	0.0509
AC209768.3_FG016	AC204254.3_FG001	0.0797
AC209780.2_FG003	AC201767.3_FG003	0.0478
AC209784.3_FG007	AC208204.3_FG006	0.1018
AC209810.3_FG002	AC206941.2_FG002	0.0618
AC209819.3_FG008	AC197038.3_FG001	0.0392
AC209819.3_FG008	AC197373.4_FG005	0.0682
AC209845.4_FG010	AC194298.3_FG005	0.0562
AC209973.3_FG001	AC185656.3_FG002	0.0431
AC209973.3_FG001	AC205496.3_FG002	0.0374
AC210003.2_FG004	AC194970.5_FG002	0.0414
AC210003.2_FG004	AC206941.2_FG002	0.0444
AC210003.2_FG015	AC194878.3_FG001	0.0385
AC210013.4_FG012	AC185300.4_FG002	0.0408
AC210013.4_FG012	AC196066.3_FG003	0.0432
AC210013.4_FG017	AC198414.2_FG001	0.055
AC210013.4_FG019	AC196489.3_FG002	0.035
AC210035.3_FG002	AC190763.3_FG002	0.047
AC210035.3_FG002	AC191804.4_FG002	0.0819
AC210035.3_FG002	AC197267.3_FG001	0.0467
AC210046.4_FG002	AC190560.2_FG002	0.0462
AC210046.4_FG002	AC194734.3_FG004	0.0504
AC210163.3_FG005	AC187560.5_FG003	0.0456
AC210163.3_FG005	AC209050.3_FG003	0.0502
AC210168.4_FG003	AC194980.3_FG005	0.058
AC210168.4_FG003	AC204868.3_FG004	0.0476
AC210212.2_FG004	AC185501.3_FG006	0.0415
AC210212.2_FG004	AC186524.3_FG005	0.038
AC210212.2_FG004	AC206166.3_FG002	0.1748
AC210212.2_FG004	AC206638.3_FG015	0.0528
AC210517.3_FG003	AC202185.4_FG004	0.0564
AC210596.3_FG004	AC206266.3_FG001	0.0365
AC210596.3_FG004	AC210596.3_FG003	0.0858
AC210731.3_FG002	AC187896.3_FG006	0.0626
AC210731.3_FG002	AC203381.3_FG006	0.0511
AC210792.5_FG003	AC185501.3_FG006	0.0854
AC210792.5_FG003	AC186524.3_FG005	0.0367
AC210792.5_FG003	AC206166.3_FG002	0.0689
AC210792.5_FG003	AC210212.2_FG004	0.125
AC210816.3_FG006	AC196708.3_FG006	0.0413
AC210892.4_FG006	AC195147.3_FG008	0.0371
AC210892.4_FG006	AC206951.3_FG016	0.0367
AC210892.4_FG006	AC209768.3_FG016	0.0447
AC211152.4_FG007	AC195220.3_FG003	0.0428
AC211152.4_FG007	AC198398.3_FG003	0.0433
AC211152.4_FG007	AC199543.4_FG004	0.0638
AC211192.3_FG003	AC209973.3_FG001	0.0373
AC211357.4_FG002	AC149828.2_FG004	0.0739
AC211357.4_FG002	AC187157.4_FG001	0.0466
AC211357.4_FG002	AC194158.3_FG005	0.0529
AC211357.4_FG002	AC194203.3_FG003	0.139
AC211357.4_FG002	AC195147.3_FG008	0.0998
AC211357.4_FG002	AC204254.3_FG001	0.0378
AC211357.4_FG002	AC209768.3_FG016	0.1178
AC211390.3_FG001	AC206840.3_FG002	0.0395
AC211467.4_FG002	AC208892.3_FG005	0.0412
AC211467.4_FG002	AC208930.3_FG007	0.0428
AC211478.3_FG004	AC177905.2_FG001	0.0467
AC211478.3_FG004	AC184133.3_FG001	0.0676
AC211478.3_FG004	AC191050.3_FG003	0.0356
AC211478.3_FG004	AC203173.3_FG001	0.0544
AC211513.3_FG002	AC199175.2_FG006	0.0956
AC211513.3_FG002	AC199492.3_FG001	0.0525
AC211513.3_FG002	AC201891.3_FG001	0.046
AC211513.3_FG002	AC203966.5_FG006	0.0651
AC211513.3_FG002	AC204292.4_FG005	0.0717
AC211589.3_FG003	AC197583.2_FG003	0.0718
AC211589.3_FG003	AC209973.3_FG001	0.0936
AC211651.4_FG001	AC199439.4_FG005	0.0724
AC211687.3_FG009	AC207649.3_FG002	0.0364
AC211705.3_FG001	AC183888.4_FG006	0.0643
AC211705.3_FG001	AC191401.3_FG009	0.0875
AC211707.4_FG003	AC191771.3_FG008	0.0361
AC211749.4_FG007	AC194298.3_FG005	0.0609
AC211749.4_FG007	AC195147.3_FG008	0.043
AC211749.4_FG007	AC206165.3_FG009	0.0378
AC211887.3_FG004	AC210212.2_FG004	0.0606
AC211887.3_FG006	AC206166.3_FG002	0.0372
AC211887.3_FG006	AC206638.3_FG015	0.0743
AC211996.4_FG002	AC199577.4_FG004	0.0503
AC211996.4_FG002	AC202172.3_FG004	0.1236
AC211996.4_FG002	AC203847.3_FG004	0.052
AC211996.4_FG002	AC209356.4_FG001	0.0624
AC212023.4_FG004	AC209377.3_FG003	0.048
AC212187.4_FG001	AC188296.3_FG004	0.0495
AC212225.3_FG001	AC184788.2_FG001	0.1263
AC212225.3_FG001	AC186592.3_FG003	0.06
AC212225.3_FG001	AC201767.3_FG003	0.04
AC212225.3_FG001	AC204887.4_FG003	0.0773
AC212225.3_FG002	AC197267.3_FG001	0.0374
AC212225.3_FG002	AC204887.4_FG003	0.0401
AC212225.3_FG002	AC212225.3_FG001	0.0902
AC212323.4_FG005	AC187899.3_FG002	0.0521
AC212323.4_FG005	AC191070.3_FG006	0.0584
AC212347.3_FG002	AC187896.3_FG006	0.0539
AC212347.3_FG002	AC193500.3_FG003	0.0529
AC212347.3_FG002	AC196780.4_FG003	0.0907
AC212347.3_FG002	AC198414.2_FG001	0.0534
AC212347.3_FG002	AC203753.4_FG007	0.0832
AC212347.3_FG002	AC205968.3_FG001	0.1006
AC212347.3_FG002	AC206165.3_FG009	0.0528
AC212351.4_FG001	AC187279.3_FG003	0.0515
AC212351.4_FG001	AC188721.3_FG001	0.0377
AC212351.4_FG001	AC195351.3_FG001	0.0432
AC212351.4_FG001	AC201767.3_FG003	0.039
AC212351.4_FG001	AC212225.3_FG001	0.0445
AC212394.4_FG006	AC190560.2_FG002	0.0453
AC212394.4_FG006	AC209093.3_FG006	0.0947
AC212465.3_FG002	AC191362.3_FG002	0.0477
AC212565.3_FG001	AC187262.4_FG007	0.0435
AC212565.3_FG001	AC194970.5_FG002	0.0362
AC212565.3_FG001	AC196961.2_FG003	0.0351
AC212567.3_FG003	AC193440.3_FG009	0.0449
AC212567.3_FG003	AC197373.4_FG005	0.041
AC212567.3_FG003	AC207225.3_FG003	0.0442
AC212755.4_FG001	AC196974.3_FG008	0.1399
AC212755.4_FG002	AC196974.3_FG008	0.1036
AC212755.4_FG002	AC211178.3_FG004	0.0358
AC212755.4_FG002	AC212755.4_FG001	0.1272
AC212755.4_FG004	AC182439.4_FG004	0.041
AC212755.4_FG004	AC196974.3_FG008	0.0896
AC212755.4_FG004	AC212755.4_FG001	0.1095
AC212755.4_FG004	AC212755.4_FG002	0.1192
AC212769.3_FG004	AC191748.3_FG001	0.0542
AC212769.3_FG004	AC199918.4_FG003	0.037
AC212835.3_FG008	AC195135.3_FG002	0.0676
AC212835.3_FG008	AC195608.3_FG005	0.0387
AC213050.3_FG002	AC198923.4_FG002	0.0472
AC213353.3_FG004	AC192240.3_FG005	0.0852
AC213353.3_FG004	AC203311.3_FG005	0.0382
AC213353.3_FG004	AC204931.3_FG004	0.0649
AC213353.3_FG004	AC205496.3_FG002	0.0708
AC213353.3_FG004	AC209093.3_FG006	0.1163
AC213400.4_FG001	AC195458.3_FG001	0.1836
AC213400.4_FG001	AC209675.3_FG001	0.1364
AC213455.3_FG008	AC184133.3_FG001	0.0808
AC213621.5_FG004	AC199067.2_FG004	0.0519
AC213654.3_FG003	AC194970.5_FG002	0.043
AC213654.3_FG004	AC213654.3_FG003	0.0682
AC213896.2_FG005	AC185610.3_FG001	0.0369
AC213896.2_FG005	AC202567.4_FG004	0.0402
AC213896.2_FG005	AC203359.3_FG001	0.0359
AC213896.2_FG005	AC205726.4_FG003	0.0549
AC213896.2_FG005	AC208930.3_FG007	0.0654
AC213896.2_FG005	AC209213.4_FG002	0.0398
AC213896.2_FG005	AC211178.3_FG004	0.048
AC213896.2_FG005	AC212809.2_FG002	0.0529
AC213981.3_FG001	AC192372.3_FG003	0.0407
AC213981.3_FG001	AC196043.3_FG005	0.0394
AC213981.3_FG001	AC200178.2_FG002	0.0363
AC213981.3_FG001	AC206199.3_FG005	0.0444
AC214046.4_FG005	AC149828.2_FG004	0.035
AC214046.4_FG005	AC197047.3_FG001	0.0432
AC214046.4_FG005	AC206165.3_FG009	0.0643
AC214267.3_FG004	AC199571.3_FG001	0.0357
AC214360.3_FG001	AC205274.3_FG001	0.0934
AC214429.2_FG002	AC197373.4_FG005	0.1474
AC214429.2_FG002	AC208110.2_FG005	0.1569
AC214429.2_FG002	AC208564.3_FG004	0.0421
AC214438.3_FG002	AC177922.2_FG002	0.0376
AC214438.3_FG002	AC195351.3_FG003	0.0479
AC214438.3_FG002	AC195914.2_FG003	0.0392
AC214438.3_FG002	AC196158.3_FG002	0.0696
AC214438.3_FG002	AC201767.3_FG003	0.0444
AC214438.3_FG002	AC203311.3_FG005	0.0668
AC214438.3_FG002	AC205175.3_FG002	0.0625
AC214524.3_FG004	AC195343.3_FG002	0.0475
AC214524.3_FG004	AC212347.3_FG002	0.0756
AC214534.3_FG010	AC188831.3_FG005	0.0378
AC214635.3_FG006	AC197764.4_FG003	0.0378
AC214648.3_FG001	AC209810.3_FG002	0.0705
AC214743.3_FG002	AC205513.3_FG003	0.0683
AC214743.3_FG002	AC206184.4_FG002	0.0458
AC214771.3_FG003	AC186577.3_FG006	0.0407
AC214771.3_FG003	AC205274.3_FG001	0.0443
AC214790.3_FG001	AC195351.3_FG003	0.0486
AC214790.3_FG001	AC195914.2_FG003	0.0379
AC214790.3_FG001	AC201767.3_FG003	0.0516
AC214790.3_FG001	AC205175.3_FG002	0.0359
AC214790.3_FG001	AC214438.3_FG002	0.0725
AC215201.3_FG008	AC204711.3_FG002	0.0394
AC215309.3_FG004	AC199487.4_FG003	0.0388
AC215875.3_FG001	AC195058.3_FG003	0.036
AC215875.3_FG001	AC198515.3_FG011	0.0404
AC215875.3_FG001	AC211328.3_FG003	0.0385
AC216229.3_FG002	AC185610.3_FG001	0.0477
AC216229.3_FG002	AC191264.3_FG002	0.0723
AC216247.3_FG001	AC190498.1_FG007	0.0656
AC216793.3_FG008	AC196974.3_FG008	0.0377
AC216793.3_FG008	AC202439.3_FG001	0.0366
AC216815.3_FG004	AC198398.3_FG003	0.0353
AC216815.3_FG004	AC199543.4_FG004	0.0399
AC216867.3_FG003	AC186663.3_FG006	0.056
AC216867.3_FG003	AC199175.2_FG006	0.0417
AC216867.3_FG003	AC211513.3_FG002	0.0688
AC216870.3_FG005	AC205982.3_FG014	0.0498
AC216871.3_FG004	AC203862.4_FG001	0.0415
AC216891.3_FG004	AC215605.2_FG003	0.0451
AC217051.3_FG006	AC207454.3_FG004	0.0393
AC217264.3_FG005	AC149829.2_FG002	0.0437
AC217264.3_FG005	AC194980.3_FG002	0.1089
AC217264.3_FG005	AC208539.3_FG002	0.0692
AC217270.3_FG003	AC184170.4_FG002	0.0366
AC217270.3_FG003	AC184788.2_FG001	0.1077
AC217270.3_FG003	AC186592.3_FG003	0.0652
AC217270.3_FG003	AC195351.3_FG003	0.0435
AC217270.3_FG003	AC197267.3_FG001	0.0388
AC217270.3_FG003	AC201767.3_FG003	0.0517
AC217270.3_FG003	AC204887.4_FG003	0.0783
AC217270.3_FG003	AC212225.3_FG001	0.0665
AC217270.3_FG003	AC212225.3_FG002	0.0374
AC217270.3_FG004	AC184788.2_FG001	0.0623
AC217270.3_FG004	AC191804.4_FG002	0.0452
AC217270.3_FG004	AC217270.3_FG003	0.2153
AC217293.3_FG007	AC148152.3_FG005	0.0386
AC217358.3_FG005	AC149475.2_FG003	0.0361
AC217358.3_FG007	AC191050.3_FG003	0.0824
AC217358.3_FG007	AC209093.3_FG006	0.0701
AC217358.3_FG007	AC211478.3_FG004	0.0405
AC217374.3_FG001	AC182627.2_FG003	0.0369
AC217374.3_FG001	AC203365.3_FG004	0.0497
AC217415.3_FG004	AC199771.4_FG001	0.1052
AC217499.3_FG002	AC200725.4_FG003	0.0559
AC217499.3_FG002	AC203909.3_FG003	0.0433
AC217499.3_FG002	AC212976.3_FG003	0.0403
AC217550.3_FG006	AC206638.3_FG015	0.0361
AC217560.3_FG001	AC177946.2_FG004	0.0547
AC217560.3_FG001	AC204007.3_FG008	0.0493
AC217560.3_FG001	AC205574.3_FG006	0.0407
AC217561.3_FG003	AC177922.2_FG002	0.04
AC217561.3_FG003	AC184788.2_FG001	0.0705
AC217561.3_FG003	AC187235.3_FG003	0.0575
AC217561.3_FG003	AC195351.3_FG003	0.0584
AC217561.3_FG003	AC196431.2_FG001	0.0768
AC217561.3_FG003	AC203909.3_FG007	0.0394
AC217561.3_FG003	AC217270.3_FG003	0.0694
AC217561.3_FG003	AC217270.3_FG004	0.0686
AC217811.3_FG003	AC217811.3_FG002	0.0882
AC217814.2_FG006	AC202567.4_FG004	0.0541
AC217814.2_FG006	AC203173.3_FG001	0.0437
AC217814.2_FG006	AC205496.3_FG002	0.0623
AC217823.3_FG002	AC198515.3_FG011	0.0368
AC217823.3_FG002	AC199492.3_FG001	0.0526
AC217840.3_FG001	AC194970.5_FG001	0.0393
AC217841.3_FG001	AC186592.3_FG003	0.0483
AC217841.3_FG001	AC188296.3_FG004	0.0555
AC217841.3_FG001	AC193658.3_FG001	0.0446
AC217841.3_FG001	AC195995.3_FG008	0.0497
AC217841.3_FG001	AC196158.3_FG002	0.0358
AC217841.3_FG001	AC206165.3_FG019	0.0582
AC217841.3_FG001	AC214438.3_FG002	0.0388
AC217887.3_FG003	AC149828.2_FG004	0.114
AC217887.3_FG003	AC195147.3_FG008	0.0619
AC217887.3_FG003	AC198923.4_FG002	0.1168
AC217887.3_FG003	AC206165.3_FG009	0.0423
AC217887.3_FG003	AC209768.3_FG016	0.0541
AC217887.3_FG003	AC211357.4_FG002	0.0902
AC217901.3_FG004	AC182627.2_FG003	0.0541
AC217901.3_FG004	AC186663.3_FG006	0.078
AC217901.3_FG004	AC199857.4_FG004	0.0403
AC217901.3_FG004	AC199918.4_FG003	0.0562
AC217901.3_FG004	AC205907.3_FG004	0.0427
AC217910.3_FG004	AC186577.3_FG006	0.0366
AC217959.3_FG001	AC206638.3_FG015	0.0358
AC217965.2_FG012	AC208113.3_FG005	0.0577
AC217966.3_FG007	AC187393.3_FG001	0.0437
AC217966.3_FG007	AC191771.3_FG008	-0.0423
AC217966.3_FG007	AC199701.4_FG001	0.0664
AC217966.3_FG007	AC199908.4_FG002	0.0469
AC217966.3_FG007	AC206638.3_FG015	0.0419
AC217966.3_FG007	AC210212.2_FG004	0.052
AC218035.3_FG004	AC218035.3_FG001	0.0546
AC218093.3_FG005	AC190544.2_FG004	0.0373
AC218093.3_FG005	AC191328.3_FG002	0.0601
AC218900.3_FG001	AC209257.4_FG003	0.0444
AC218900.3_FG001	AC217897.3_FG010	0.0581
AC218972.3_FG002	AC192204.3_FG005	0.0414
AC218998.2_FG001	AC196974.3_FG008	0.0603
AC218998.2_FG001	AC197541.3_FG009	0.0621
AC218998.2_FG001	AC197583.2_FG003	0.0525
AC218998.2_FG001	AC212755.4_FG001	0.0531
AC218998.2_FG011	AC203753.4_FG006	0.0476
AC218998.2_FG011	AC212755.4_FG001	0.0402
AC219043.3_FG003	AC202855.3_FG004	0.0598
AC219043.3_FG003	AC206350.3_FG005	0.0632
AC219043.3_FG003	AC209208.3_FG003	0.0585
AC219159.3_FG002	AC202172.3_FG004	0.0513
AC219159.3_FG002	AC203847.3_FG009	0.0376
AC219159.3_FG002	AC211996.4_FG002	0.075
AC220927.3_FG001	AC194158.3_FG005	0.1079
AC220927.3_FG001	AC210163.3_FG005	0.0561
AC220927.3_FG007	AC196090.3_FG006	0.0383
AC220927.3_FG007	AC199067.2_FG004	0.0462
AC220927.3_FG007	AC209257.4_FG008	0.0448
AC220927.3_FG007	AC210669.3_FG001	0.1316
AC220927.3_FG007	AC213621.5_FG004	0.0545
AC220970.4_FG002	AC208201.3_FG003	0.0415
AC225127.3_FG003	AC204292.4_FG006	0.036
AC225346.3_FG001	AC203307.4_FG001	0.036
AC225346.3_FG001	AC220927.3_FG001	0.0509
AC225564.3_FG003	AC200069.4_FG002	0.0639
AC225564.3_FG003	AC202172.3_FG004	0.0639
AC225564.3_FG003	AC209356.4_FG001	0.1191
AC225718.2_FG004	AC195135.3_FG002	0.0635
AC225718.2_FG006	AC194158.3_FG005	0.0451
AC225718.2_FG006	AC206951.3_FG017	0.0807
AC225718.2_FG006	AC210669.3_FG001	0.0407
AC225718.2_FG009	AC149829.2_FG002	0.0928
AC225718.2_FG009	AC190933.3_FG004	0.0432
AC225718.2_FG009	AC203989.4_FG001	0.0908
AC225718.2_FG009	AC206951.3_FG016	0.0518
AC225718.2_FG009	AC210669.3_FG001	0.0423
AC225718.2_FG009	AC225718.2_FG006	0.0481
AC225790.2_FG003	AC191048.2_FG006	0.0363
AC225790.2_FG003	AC198923.4_FG002	0.0635
AC225993.1_FG004	AC188721.3_FG001	0.0507
AC225993.1_FG004	AC195608.3_FG005	0.0359
AC225993.1_FG004	AC206165.3_FG019	0.0352
AC225993.1_FG004	AC209780.2_FG003	0.0365
AC226221.2_FG011	AC204931.3_FG004	0.0387
AC226227.2_FG003	AC186147.3_FG008	0.0532
AC226227.2_FG003	AC186577.3_FG006	0.055
AC226227.2_FG003	AC204711.3_FG002	0.0366
AC226227.2_FG003	AC206030.4_FG001	0.0441
AC226235.2_FG002	AC213600.3_FG002	0.0375
AC226235.2_FG003	AC202185.4_FG004	0.0368
AC226243.1_FG003	AC196090.3_FG006	0.0399
AC226243.1_FG003	AC204007.3_FG008	0.042
AC226373.2_FG009	AC209675.3_FG001	0.1262
AC226373.2_FG009	AC213400.4_FG001	0.0872
AC226552.2_FG001	AC194980.3_FG005	0.061
AC226552.2_FG001	AC204931.3_FG004	0.0455
AC226552.2_FG001	AC208905.3_FG004	0.0829
AC226564.1_FG003	AC186663.3_FG006	0.1
AC226564.1_FG003	AC205496.3_FG002	0.0973
AC226736.2_FG002	AC188721.3_FG001	0.0413
AC226736.2_FG002	AC194485.3_FG002	0.0404
AC226736.2_FG002	AC195914.2_FG003	0.0601
AC226736.2_FG002	AC195995.3_FG008	0.1119
AC226736.2_FG002	AC212225.3_FG001	0.0395
AC226736.2_FG002	AC214790.3_FG001	0.0645
AC229978.2_FG002	AC209364.3_FG009	0.0388
AC229978.2_FG002	AC215260.3_FG001	0.0396
AC229978.2_FG002	AC225718.2_FG006	0.0496
AC229993.1_FG009	AC197274.4_FG010	0.0396
AC230013.2_FG002	AC187891.3_FG006	0.0442
AC230013.2_FG007	AC210013.4_FG019	0.038
AC230020.1_FG006	AC186524.3_FG005	0.066
AC230023.2_FG006	AC203359.3_FG001	0.0417
AC230023.2_FG006	AC205513.3_FG003	0.0363
AC230023.2_FG006	AC205726.4_FG003	0.0441
AC231226.2_FG007	AC211687.3_FG009	0.0533
AC231411.1_FG011	AC194980.3_FG002	0.0863
AC231411.1_FG011	AC217264.3_FG005	0.0587
AC232321.1_FG008	AC184794.2_FG003	0.1151
AC232321.1_FG008	AC203909.3_FG007	0.0688
AC233785.2_FG005	AC195135.3_FG002	0.1136
AC233785.2_FG005	AC195608.3_FG005	0.0405
AC233785.2_FG005	AC212225.3_FG001	0.0424
AC233785.2_FG005	AC230023.2_FG006	0.1865
AC233788.2_FG002	AC220972.3_FG001	0.0494
AC233850.1_FG001	AC213884.3_FG002	0.0605
AC233850.1_FG002	AC177946.2_FG004	0.0394
AC233850.1_FG002	AC217415.3_FG004	0.1561
AC233850.1_FG003	AC187843.3_FG006	0.0366
AC233850.1_FG003	AC225718.2_FG004	0.0413
AC233851.1_FG008	AC204292.4_FG003	0.0366
AC233851.1_FG010	AC204050.4_FG006	0.0359
AC233851.1_FG010	AC213654.3_FG004	0.0536
AC233851.1_FG011	AC191691.3_FG011	0.0411
AC233851.1_FG017	AC216871.3_FG001	0.0482
AC233853.1_FG002	AC230013.2_FG002	0.0416
AC233864.1_FG009	AC185656.3_FG002	0.0502
AC233864.1_FG009	AC191401.3_FG013	0.0429
AC233864.1_FG009	AC191748.3_FG001	0.0519
AC233864.1_FG009	AC194335.3_FG001	0.1615
AC233864.1_FG009	AC199857.4_FG004	0.1354
AC233864.1_FG009	AC199918.4_FG003	0.1479
AC233864.1_FG009	AC203754.4_FG007	0.0677
AC233864.1_FG009	AC205907.3_FG004	0.1002
AC233864.1_FG009	AC209062.3_FG002	0.0598
AC233864.1_FG009	AC209169.3_FG007	0.0855
AC233864.1_FG009	AC212769.3_FG004	0.0636
AC233864.1_FG009	AC217901.3_FG004	0.0499
AC233865.1_FG001	AC196489.3_FG002	0.0362
AC233865.1_FG001	AC196961.2_FG003	0.0417
AC233865.1_FG001	AC212565.3_FG001	0.0504
AC233865.1_FG003	AC202864.3_FG002	0.0377
AC233865.1_FG006	AC185415.3_FG005	0.0365
AC233879.1_FG002	AC206941.2_FG002	0.1225
AC233879.1_FG002	AC209810.3_FG002	0.09
AC233880.1_FG009	AC199175.2_FG006	0.0359
AC233883.1_FG001	AC199526.5_FG001	0.0998
AC233883.1_FG001	AC211513.3_FG002	0.0513
AC233887.1_FG005	AC184794.2_FG003	0.0833
AC233893.1_FG003	AC200178.2_FG003	0.0388
AC233898.1_FG003	AC198923.4_FG002	0.0512
AC233898.1_FG003	AC213050.3_FG002	0.089
AC233899.1_FG002	AC205320.3_FG004	0.0359
AC233900.1_FG002	AC152495.1_FG017	0.0448
AC233900.1_FG002	AC233880.1_FG009	0.0406
AC233901.1_FG004	AC205326.3_FG002	0.0367
AC233901.1_FG008	AC194203.3_FG003	0.0503
AC233901.1_FG008	AC195147.3_FG008	0.0461
AC233901.1_FG008	AC204048.3_FG002	0.047
AC233901.1_FG008	AC209768.3_FG016	0.0359
AC233938.1_FG003	AC194734.3_FG004	0.0409
AC233938.1_FG003	AC204292.4_FG003	0.0395
AC233938.1_FG003	AC206768.3_FG005	0.0823
AC233938.1_FG003	AC212023.4_FG004	0.0398
AC233938.1_FG003	AC215605.2_FG003	0.0413
AC233938.1_FG003	AC217887.3_FG003	0.041
AC233938.1_FG003	AC225790.2_FG003	0.0486
AC233950.1_FG002	AC217051.3_FG006	0.104
AC233953.1_FG004	AC208031.3_FG002	0.036
AC233953.1_FG004	AC233901.1_FG008	0.0382
AC233954.1_FG004	AC191748.3_FG001	0.0517
AC233954.1_FG004	AC212769.3_FG004	0.0385
AC233955.1_FG003	AC193786.3_FG005	0.0735
AC233959.1_FG003	AC194104.3_FG010	0.0357
AC233959.1_FG006	AC189771.3_FG001	0.0359
AC233960.1_FG005	AC186287.7_FG005	0.0415
AC233960.1_FG005	AC195220.3_FG003	0.051
AC233960.1_FG005	AC196978.5_FG002	0.0393
AC233960.1_FG005	AC204292.4_FG006	0.0579
AC233960.1_FG005	AC211152.4_FG007	0.0388
AC233960.1_FG005	AC233903.1_FG002	0.0399
AC233966.1_FG001	AC208031.3_FG002	0.0353
AC233966.1_FG001	AC233901.1_FG008	0.0394
AC233966.1_FG001	AC233953.1_FG004	0.0362
AC233966.1_FG003	AC194203.3_FG003	0.0391
AC233966.1_FG003	AC233966.1_FG001	0.0478
AC233967.1_FG001	AC197246.3_FG003	0.0354
AC233979.1_FG007	AC149829.2_FG002	0.0387
AC233979.1_FG007	AC203989.4_FG001	0.039
AC233979.1_FG007	AC212565.3_FG001	0.0387
AC233979.1_FG007	AC225718.2_FG006	0.0409
AC233979.1_FG007	AC225718.2_FG009	0.0529
AC233979.1_FG008	AC149829.2_FG002	0.0354
AC233979.1_FG008	AC194970.5_FG002	0.0545
AC233979.1_FG008	AC233979.1_FG007	0.049
AC234148.1_FG001	AC186287.7_FG005	0.0386
AC234148.1_FG001	AC198398.3_FG003	0.0726
AC234148.1_FG001	AC199543.4_FG004	0.0895
AC234148.1_FG001	AC203909.3_FG010	0.0569
AC234148.1_FG001	AC205122.4_FG009	0.0425
AC234148.1_FG001	AC211152.4_FG007	0.0536
AC234148.1_FG001	AC216815.3_FG004	0.0521
AC234149.1_FG002	AC149829.2_FG002	0.1068
AC234149.1_FG002	AC194980.3_FG002	0.0847
AC234152.1_FG005	AC218998.2_FG011	0.037
AC234152.1_FG007	AC234152.1_FG002	0.0902
AC234156.1_FG005	AC194914.3_FG002	0.0482
AC234156.1_FG005	AC212565.3_FG001	0.0432
AC234156.1_FG005	AC233979.1_FG007	0.0446
AC234157.1_FG003	AC149828.2_FG004	0.0684
AC234157.1_FG003	AC195147.3_FG008	0.049
AC234157.1_FG003	AC198352.4_FG005	0.0527
AC234157.1_FG003	AC198923.4_FG002	0.0569
AC234157.1_FG003	AC208905.3_FG004	0.0431
AC234157.1_FG003	AC211357.4_FG002	0.0639
AC234157.1_FG003	AC217887.3_FG003	0.0543
AC234157.1_FG003	AC220927.3_FG001	0.0515
AC234161.1_FG010	AC196489.3_FG002	0.06
AC234161.1_FG010	AC197013.3_FG003	0.0522
AC234161.1_FG010	AC197246.3_FG001	0.0542
AC234161.1_FG010	AC203985.4_FG005	0.0354
AC234161.1_FG010	AC206223.3_FG010	0.044
AC234163.1_FG002	AC212755.4_FG002	0.0528
AC234164.1_FG004	AC204007.3_FG008	0.0435
AC234164.1_FG004	AC205057.3_FG002	0.055
AC234165.1_FG003	AC211639.4_FG009	0.0509
AC234166.1_FG001	AC199439.4_FG005	0.0357
AC234166.1_FG001	AC209215.4_FG006	0.0523
AC234166.1_FG001	AC211513.3_FG002	0.0445
AC234166.1_FG001	AC211651.4_FG001	0.0383
AC234166.1_FG002	AC217966.3_FG007	0.035
AC234169.1_FG004	AC149828.2_FG004	0.079
AC234169.1_FG004	AC198923.4_FG002	0.0533
AC234169.1_FG004	AC214046.4_FG005	0.0486
AC234169.1_FG004	AC216793.3_FG008	0.0408
AC234169.1_FG004	AC217887.3_FG003	0.0905
AC234169.1_FG004	AC233898.1_FG003	0.0556
AC234175.1_FG010	AC214534.3_FG010	0.0378
AC234185.1_FG006	AC204868.3_FG004	0.037
AC234185.1_FG006	AC205471.4_FG008	0.0399
AC234190.1_FG001	AC233901.1_FG008	0.0613
AC234190.1_FG002	AC205274.3_FG001	0.0506
AC234190.1_FG002	AC210731.3_FG002	0.038
AC234202.1_FG005	AC203439.3_FG005	0.0552
AC234515.1_FG003	AC195340.3_FG001	0.0417
AC234520.1_FG003	AC194022.3_FG013	0.0535
AC234520.1_FG003	AC204292.4_FG003	0.0452
AC234520.1_FG003	AC206951.3_FG017	0.0436
AC234521.1_FG004	AC214046.4_FG005	0.0707
AC234521.1_FG004	AC216793.3_FG008	0.0366
AC234528.1_FG006	AC196974.3_FG008	0.0948
AC234528.1_FG006	AC210616.4_FG003	0.0383
AC234528.1_FG006	AC212755.4_FG001	0.0723
AC234528.1_FG006	AC212755.4_FG002	0.0642
AC234528.1_FG006	AC212755.4_FG004	0.0601
AC234575.1_FG008	AC211190.4_FG004	0.0352
AC234575.1_FG008	AC212809.2_FG002	0.0393
AC235539.1_FG001	AC197267.3_FG001	0.0522
AC235539.1_FG001	AC212225.3_FG002	0.035
AC235544.1_FG002	AC215875.3_FG001	0.0385
AF546187.1_FG007	AF546187.1_FG001	0.0778
AF546187.1_FG009	AC191050.3_FG003	0.0385
AF546187.1_FG009	AC208126.3_FG001	0.1037
AF546187.1_FG009	AC217358.3_FG007	0.065
AF546187.1_FG012	AC212835.3_FG008	0.0555
AF546188.1_FG001	AC208126.3_FG001	0.0362
AF546188.1_FG001	AF546187.1_FG007	0.0474
AF546188.1_FG001	AF546187.1_FG009	0.0565
AF546188.1_FG002	AF546187.1_FG007	0.0489
AF546188.1_FG002	AF546187.1_FG009	0.0644
AF546188.1_FG002	AF546188.1_FG001	0.0828
AF546188.1_FG003	AF546187.1_FG007	0.0479
AF546188.1_FG003	AF546187.1_FG009	0.0467
AF546188.1_FG003	AF546188.1_FG001	0.0773
AF546188.1_FG003	AF546188.1_FG002	0.0673
AF546188.1_FG005	AF546187.1_FG001	0.0738
AF546188.1_FG005	AF546187.1_FG007	0.0663
AF546188.1_FG005	AF546188.1_FG001	0.0443
AF546188.1_FG005	AF546188.1_FG002	0.0462
AF546188.1_FG005	AF546188.1_FG003	0.0412
AF546188.1_FG006	AF546187.1_FG007	0.0407
AF546188.1_FG006	AF546188.1_FG001	0.063
AF546188.1_FG006	AF546188.1_FG002	0.065
AF546188.1_FG006	AF546188.1_FG003	0.0657
AF546188.1_FG006	AF546188.1_FG005	0.0354
AF546188.1_FG007	AF546187.1_FG001	0.069
AF546188.1_FG007	AF546187.1_FG007	0.0574
AF546188.1_FG007	AF546188.1_FG001	0.0384
AF546188.1_FG007	AF546188.1_FG002	0.0373
AF546188.1_FG007	AF546188.1_FG005	0.0854
EF517601.1_FG006	AC212755.4_FG004	0.0578
EF517601.1_FG006	AC233945.1_FG003	0.0385
EF517601.1_FG010	AC233922.1_FG004	0.0429
EF517601.1_FG016	AC205574.3_FG006	0.0401
GRMZM2G000035	AC217499.3_FG002	0.0637
GRMZM2G000122	AC219043.3_FG003	0.0429
GRMZM2G000127	AC233936.1_FG003	0.04
GRMZM2G000231	AC186189.3_FG004	0.0364
GRMZM2G000236	AC214635.3_FG006	0.0442
GRMZM2G000268	AC193402.3_FG004	0.0875
GRMZM2G000271	AC209810.3_FG002	0.1065
GRMZM2G000288	AC206840.3_FG002	0.0432
GRMZM2G000288	GRMZM2G000264	0.0624
GRMZM2G000326	AC206425.3_FG002	0.0617
GRMZM2G000339	AC200057.4_FG007	0.0446
GRMZM2G000353	AC233938.1_FG003	0.0443
GRMZM2G000376	AC197150.3_FG003	0.036
GRMZM2G000423	AC233939.1_FG004	0.0383
GRMZM2G000423	AC234160.1_FG003	0.0417
GRMZM2G000520	AC209050.3_FG003	0.0442
GRMZM2G000520	AC217910.3_FG004	0.0595
GRMZM2G000586	AC197373.4_FG005	0.0891
GRMZM2G000586	AC208110.2_FG005	0.1064
GRMZM2G000586	AC214429.2_FG002	0.0889
GRMZM2G000587	AC177946.2_FG004	0.0432
GRMZM2G000587	AC208201.3_FG002	0.0359
GRMZM2G000587	AC220927.3_FG007	0.0486
GRMZM2G000603	AC210013.4_FG017	0.0377
GRMZM2G000665	AC204710.4_FG003	0.0448
GRMZM2G000665	AC234152.1_FG005	0.048
GRMZM2G000670	AC202069.3_FG002	0.0649
GRMZM2G000679	AC199577.4_FG004	0.0425
GRMZM2G000679	AC199820.4_FG006	0.0352
GRMZM2G000679	AC200069.4_FG002	0.0503
GRMZM2G000679	AC202172.3_FG004	0.1273
GRMZM2G000679	AC203847.3_FG004	0.0463
GRMZM2G000679	AC203847.3_FG009	0.0551
GRMZM2G000679	AC209257.4_FG004	0.0671
GRMZM2G000679	AC209356.4_FG001	0.0538
GRMZM2G000679	AC211996.4_FG002	0.1571
GRMZM2G000679	AC219159.3_FG002	0.1215
GRMZM2G000713	AC209460.3_FG002	0.0355
GRMZM2G000729	AC186287.7_FG005	0.0542
GRMZM2G000729	AC195220.3_FG003	0.0522
GRMZM2G000729	AC195587.4_FG003	0.0459
GRMZM2G000729	AC198398.3_FG003	0.0496
GRMZM2G000729	AC199543.4_FG004	0.0973
GRMZM2G000729	AC203909.3_FG010	0.0459
GRMZM2G000729	AC211152.4_FG007	0.0753
GRMZM2G000729	AC234148.1_FG001	0.0877
GRMZM2G000737	AC187393.3_FG001	0.0407
GRMZM2G000737	AC198230.4_FG003	0.0421
GRMZM2G000737	AC203439.3_FG005	0.0565
GRMZM2G000737	AC233883.1_FG001	0.0401
GRMZM2G000739	AC189750.4_FG004	0.0589
GRMZM2G000739	GRMZM2G000171	0.0386
GRMZM2G000743	AC233943.1_FG002	0.0503
GRMZM2G000743	AC233950.1_FG002	0.0431
GRMZM2G000752	AC193658.3_FG001	0.0352
GRMZM2G000752	AC195914.2_FG003	0.0639
GRMZM2G000752	AC195995.3_FG008	0.0466
GRMZM2G000752	AC196158.3_FG002	0.0403
GRMZM2G000752	AC197267.3_FG001	0.0447
GRMZM2G000752	AC206169.3_FG002	0.0364
GRMZM2G000752	AC209780.2_FG003	0.0359
GRMZM2G000752	AC214790.3_FG001	0.0369
GRMZM2G000752	AC226736.2_FG002	0.0934
GRMZM2G000775	AC191012.2_FG001	0.036
GRMZM2G000775	AC191804.4_FG002	0.0358
GRMZM2G000775	AC210035.3_FG002	0.0398
GRMZM2G000775	AC217841.3_FG001	0.0425
GRMZM2G000781	AC214145.2_FG002	0.0577
GRMZM2G000801	AC191418.3_FG003	0.0516
GRMZM2G000801	AC195343.3_FG002	0.0366
GRMZM2G000801	AC199175.2_FG006	0.0401
GRMZM2G000801	AC201891.3_FG001	0.0485
GRMZM2G000801	AC206634.3_FG004	0.0517
GRMZM2G000801	AC211513.3_FG002	0.0607
GRMZM2G000842	AC198414.2_FG001	0.0724
GRMZM2G000959	AC233943.1_FG002	0.038
GRMZM2G000959	AC234185.1_FG006	0.037
GRMZM2G000964	AC203761.3_FG002	0.0398
GRMZM2G001035	AC206165.3_FG009	0.0403
GRMZM2G001035	AC233955.1_FG003	0.0461
GRMZM2G001035	AC234521.1_FG004	0.0927
GRMZM2G001097	AC204277.3_FG006	0.0359
GRMZM2G001106	AC198352.4_FG005	0.0359
GRMZM2G001139	GRMZM2G000743	0.0357
GRMZM2G001200	AC204868.3_FG004	0.0449
GRMZM2G001205	AC212347.3_FG002	0.0467
GRMZM2G001205	AC212755.4_FG004	0.039
GRMZM2G001223	AC165171.2_FG002	0.0395
GRMZM2G001223	AC198725.4_FG004	0.0387
GRMZM2G001223	AC199068.2_FG017	0.0387
GRMZM2G001241	AC204711.3_FG002	0.0359
GRMZM2G001241	AC205574.3_FG006	0.0358
GRMZM2G001241	EF517601.1_FG016	0.0588
GRMZM2G001247	GRMZM2G000221	0.0412
GRMZM2G001288	AC233893.1_FG003	0.035
GRMZM2G001296	AC197699.3_FG003	0.0351
GRMZM2G001342	AC185655.3_FG005	0.0512
GRMZM2G001401	AC184127.3_FG003	0.0362
GRMZM2G001401	AC186781.4_FG006	0.0484
GRMZM2G001405	AC194457.3_FG001	0.0669
GRMZM2G001405	AC203262.3_FG002	0.0412
GRMZM2G001405	AC203365.3_FG004	0.0377
GRMZM2G001405	AC216731.3_FG002	0.0355
GRMZM2G001405	AC218457.2_FG008	0.0356
GRMZM2G001444	AC226235.2_FG002	0.0595
GRMZM2G001497	AC199820.4_FG006	0.0543
GRMZM2G001497	AC203909.3_FG007	0.1023
GRMZM2G001524	AC201891.3_FG001	0.0578
GRMZM2G001524	AC202435.3_FG003	0.0406
GRMZM2G001566	AC191401.3_FG013	0.0522
GRMZM2G001566	AC202069.3_FG002	0.0619
GRMZM2G001566	AC206392.3_FG004	0.0364
GRMZM2G001566	AC206638.3_FG015	0.036
GRMZM2G001648	AC152495.1_FG017	0.0377
GRMZM2G001648	AC186189.3_FG004	0.0731
GRMZM2G001648	AC191069.3_FG007	0.0457
GRMZM2G001772	AC196202.3_FG007	0.0709
GRMZM2G001772	AC234164.1_FG004	0.0534
GRMZM2G001799	GRMZM2G000158	0.1226
GRMZM2G001827	AC187899.3_FG002	0.094
GRMZM2G001827	AC191070.3_FG006	0.0749
GRMZM2G001827	AC195058.3_FG003	0.0505
GRMZM2G001827	AC198515.3_FG011	0.0549
GRMZM2G001827	AC203847.3_FG009	0.0424
GRMZM2G001827	AC212323.4_FG005	0.0708
GRMZM2G001827	AC215875.3_FG001	0.0434
GRMZM2G001827	AC217823.3_FG002	0.0651
GRMZM2G001853	AC197705.4_FG003	0.0416
GRMZM2G001875	AC217293.3_FG007	0.038
GRMZM2G001877	AC184788.2_FG001	0.0775
GRMZM2G001877	AC191804.4_FG002	0.0396
GRMZM2G001877	AC196158.3_FG002	0.039
GRMZM2G001877	AC197267.3_FG001	0.0379
GRMZM2G001877	AC204887.4_FG003	0.0902
GRMZM2G001877	AC206169.3_FG002	0.0353
GRMZM2G001877	AC206273.3_FG004	0.061
GRMZM2G001877	AC214438.3_FG002	0.0377
GRMZM2G001877	AC225993.1_FG004	0.074
GRMZM2G001877	GRMZM2G000752	0.0746
GRMZM2G001938	AC204710.4_FG003	0.0465
GRMZM2G002010	AC199541.4_FG004	0.0378
GRMZM2G002010	AC216353.2_FG005	0.0526
GRMZM2G002104	GRMZM2G001772	0.0411
GRMZM2G002124	AC197764.4_FG003	0.0419
GRMZM2G002220	GRMZM2G001500	0.037
GRMZM2G002240	AC202181.3_FG010	0.0395
GRMZM2G002260	AC198937.4_FG003	0.0423
GRMZM2G002260	AC203862.4_FG001	0.0362
GRMZM2G002315	AC202930.4_FG008	0.0509
GRMZM2G002315	AC204539.4_FG001	0.0394
GRMZM2G002315	AC210046.4_FG002	0.036
GRMZM2G002465	GRMZM2G001824	0.0782
GRMZM2G002498	AC203439.3_FG005	0.0705
GRMZM2G002498	AC211513.3_FG002	0.0828
GRMZM2G002498	AC211651.4_FG001	0.042
GRMZM2G002498	GRMZM2G000801	0.0475
GRMZM2G002523	AC208201.3_FG003	0.0413
GRMZM2G002523	AC233882.1_FG003	0.0353
GRMZM2G002630	AF546187.1_FG001	0.0412
GRMZM2G002630	AF546187.1_FG007	0.059
GRMZM2G002630	AF546188.1_FG001	0.0447
GRMZM2G002630	AF546188.1_FG002	0.0362
GRMZM2G002630	AF546188.1_FG003	0.0425
GRMZM2G002630	AF546188.1_FG005	0.0501
GRMZM2G002630	AF546188.1_FG007	0.0382
GRMZM2G002805	AC213654.3_FG004	0.0415
GRMZM2G002815	AC206999.1_FG002	0.0395
GRMZM2G002894	AC234528.1_FG001	0.042
GRMZM2G002894	GRMZM2G000288	0.0489
GRMZM2G002918	AC184133.3_FG001	0.0505
GRMZM2G002918	AC212809.2_FG002	0.0616
GRMZM2G002918	AC213455.3_FG008	0.0704
GRMZM2G003002	AC233865.1_FG001	0.0631
GRMZM2G003092	AC195587.4_FG003	0.0419
GRMZM2G003092	AC198398.3_FG003	0.0391
GRMZM2G003092	AC199543.4_FG004	0.0351
GRMZM2G003092	GRMZM2G000729	0.0403
GRMZM2G003103	AC191328.3_FG002	0.0585
GRMZM2G003103	AC199908.4_FG002	0.0485
GRMZM2G003103	AC200143.3_FG003	0.1036
GRMZM2G003109	AC198515.3_FG011	0.0673
GRMZM2G003109	AC209050.3_FG001	0.0469
GRMZM2G003138	AC190811.1_FG003	0.0473
GRMZM2G003167	AC206165.3_FG009	0.0483
GRMZM2G003167	AC211467.4_FG002	0.0519
GRMZM2G003230	GRMZM2G000781	0.0682
GRMZM2G003306	AC212565.3_FG001	0.0447
GRMZM2G003306	AC233865.1_FG001	0.0432
GRMZM2G003306	GRMZM2G003002	0.0381
GRMZM2G003377	AC199908.4_FG002	-0.0377
GRMZM2G003409	AC184794.2_FG003	0.0424
GRMZM2G003409	AC196417.3_FG008	0.0395
GRMZM2G003411	GRMZM2G001332	0.0379
GRMZM2G003489	AC208204.3_FG006	0.0551
GRMZM2G003489	AC209784.3_FG007	0.0847
GRMZM2G003493	AC202864.3_FG002	0.0543
GRMZM2G003526	AC209810.3_FG002	0.036
GRMZM2G003526	AC210163.3_FG005	0.0612
GRMZM2G003551	AC190772.4_FG011	0.0438
GRMZM2G003551	AC209768.3_FG016	0.0389
GRMZM2G003551	AC211357.4_FG002	0.0419
GRMZM2G003558	AC198403.3_FG001	0.0366
GRMZM2G003625	AC152495.1_FG003	0.0607
GRMZM2G003682	AC196726.2_FG001	0.0366
GRMZM2G003682	AC208201.3_FG002	0.0465
GRMZM2G003738	GRMZM2G000520	0.0395
GRMZM2G003775	AC205730.3_FG002	0.0379
GRMZM2G003784	AC205471.4_FG008	0.0385
GRMZM2G003784	AC213621.5_FG004	0.0353
GRMZM2G003784	AC230013.2_FG002	0.0405
GRMZM2G003794	AC208201.3_FG003	0.037
GRMZM2G003796	AC219159.3_FG002	0.039
GRMZM2G003821	AC194298.3_FG005	0.0386
GRMZM2G003821	AC209768.3_FG016	0.0733
GRMZM2G003821	AC210892.4_FG006	0.0402
GRMZM2G003821	AC211357.4_FG002	0.0532
GRMZM2G003838	AC194457.3_FG001	0.0411
GRMZM2G003838	AC203262.3_FG002	0.047
GRMZM2G003838	GRMZM2G001405	0.0515
GRMZM2G003909	AC209206.3_FG014	0.0384
GRMZM2G003909	AC226227.2_FG003	0.0439
GRMZM2G003909	GRMZM2G002173	0.0553
GRMZM2G003917	AC177893.3_FG006	0.0666
GRMZM2G003927	AC233943.1_FG002	0.0436
GRMZM2G003927	GRMZM2G001139	0.0452
GRMZM2G003930	GRMZM2G000166	0.0443
GRMZM2G003937	AC210204.3_FG002	0.0462
GRMZM2G003953	AC210596.3_FG004	0.0819
GRMZM2G003953	GRMZM2G000652	0.0546
GRMZM2G003970	GRMZM2G000035	0.0535
GRMZM2G004012	EF517601.1_FG016	0.0362
GRMZM2G004012	GRMZM2G003368	0.0398
GRMZM2G004036	AC198979.4_FG009	0.0404
GRMZM2G004054	AC177922.2_FG002	0.0394
GRMZM2G004054	AC184170.4_FG002	0.0545
GRMZM2G004054	AC194485.3_FG002	0.0367
GRMZM2G004054	AC195995.3_FG008	0.0419
GRMZM2G004054	AC214438.3_FG002	0.0375
GRMZM2G004060	AC225346.3_FG001	0.0413
GRMZM2G004087	AC203366.4_FG001	0.0416
GRMZM2G004157	GRMZM2G004119	0.0554
GRMZM2G004160	GRMZM2G004106	0.0741
GRMZM2G004161	GRMZM2G000739	0.0461
GRMZM2G004177	AC183950.2_FG003	0.0374
GRMZM2G004207	AC213654.3_FG004	0.0379
GRMZM2G004207	AC234185.1_FG004	0.035
GRMZM2G004211	AC202185.4_FG004	0.0456
GRMZM2G004211	AC226235.2_FG003	0.0595
GRMZM2G004215	AC218979.3_FG003	0.055
GRMZM2G004278	AC152495.1_FG010	0.0353
GRMZM2G004278	AC210596.3_FG003	0.1054
GRMZM2G004314	AC190832.2_FG003	0.0673
GRMZM2G004320	AC205326.3_FG002	0.0412
GRMZM2G004334	AC166636.1_FG007	0.0439
GRMZM2G004334	AC194321.3_FG009	0.0464
GRMZM2G004334	AC205574.3_FG006	0.0417
GRMZM2G004334	EF517601.1_FG016	0.0384
GRMZM2G004334	GRMZM2G001241	0.0357
GRMZM2G004354	GRMZM2G001405	0.0423
GRMZM2G004362	AC186663.3_FG006	0.0574
GRMZM2G004519	AC205562.3_FG002	0.0373
GRMZM2G004519	GRMZM2G000035	0.0535
GRMZM2G004521	AC199526.5_FG001	0.0418
GRMZM2G004534	GRMZM2G003883	0.044
GRMZM2G004617	AC187891.3_FG006	0.0427
GRMZM2G004617	AC195331.3_FG008	0.0379
GRMZM2G004617	AC202435.3_FG001	0.0378
GRMZM2G004617	AC204868.3_FG004	0.0357
GRMZM2G004617	AC205471.4_FG008	0.0417
GRMZM2G004653	GRMZM2G001508	0.0889
GRMZM2G004663	AC182627.2_FG003	0.0392
GRMZM2G004663	AC186663.3_FG006	0.0392
GRMZM2G004663	AC191748.3_FG001	0.0738
GRMZM2G004663	AC194335.3_FG001	0.0636
GRMZM2G004663	AC196065.3_FG001	0.042
GRMZM2G004663	AC197577.2_FG002	0.0546
GRMZM2G004663	AC199857.4_FG004	0.0497
GRMZM2G004663	AC199918.4_FG003	0.0589
GRMZM2G004663	AC233864.1_FG009	0.0824
GRMZM2G004683	AC204292.4_FG006	0.0458
GRMZM2G004683	GRMZM2G000166	0.0518
GRMZM2G004748	AC209987.4_FG002	0.0398
GRMZM2G004795	AC197705.4_FG001	0.0372
GRMZM2G004828	AC202185.4_FG004	0.0483
GRMZM2G004828	AC226235.2_FG003	0.0535
GRMZM2G004828	GRMZM2G004211	0.0832
GRMZM2G004856	AC195135.3_FG002	0.0407
GRMZM2G004856	AC208905.3_FG004	0.0607
GRMZM2G004856	AC212835.3_FG008	0.0749
GRMZM2G004924	AC189795.3_FG001	0.0435
GRMZM2G004927	AC233959.1_FG006	0.0437
GRMZM2G004955	AC216247.3_FG001	0.0428
GRMZM2G004955	GRMZM2G002178	0.0398
GRMZM2G004957	GRMZM2G001289	0.0428
GRMZM2G004984	AC201898.4_FG004	0.0388
GRMZM2G004984	AC203972.3_FG001	0.0411
GRMZM2G004984	AC212755.4_FG004	0.0352
GRMZM2G004984	AC218998.2_FG001	0.0509
GRMZM2G004984	AC234521.1_FG007	0.0596
GRMZM2G005046	AC216247.3_FG001	0.0362
GRMZM2G005052	AC209377.3_FG003	0.0479
GRMZM2G005066	GRMZM2G000423	0.0386
GRMZM2G005155	GRMZM2G000566	0.0525
GRMZM2G005207	AC225346.3_FG001	0.0503
GRMZM2G005207	GRMZM2G004060	0.1162
GRMZM2G005216	AC204292.4_FG005	0.064
GRMZM2G005216	AC211651.4_FG001	0.0368
GRMZM2G005253	AC203909.3_FG010	0.0432
GRMZM2G005290	AC216871.3_FG001	0.0431
GRMZM2G005301	GRMZM2G003679	0.0384
GRMZM2G005308	AC217556.3_FG003	0.0384
GRMZM2G005308	AC226235.2_FG002	0.058
GRMZM2G005308	AC235535.1_FG001	0.0353
GRMZM2G005374	GRMZM2G003775	0.0438
GRMZM2G005454	AC216871.3_FG001	0.0749
GRMZM2G005454	AC233851.1_FG017	0.0704
GRMZM2G005454	AC233901.1_FG008	0.0354
GRMZM2G005454	GRMZM2G005290	0.0426
GRMZM2G005456	AC205703.4_FG010	0.0458
GRMZM2G005456	AC235535.1_FG001	0.0369
GRMZM2G005480	AC203966.5_FG006	0.0393
GRMZM2G005480	AC217385.3_FG009	0.0461
GRMZM2G005480	GRMZM2G000737	0.0477
GRMZM2G005516	AC203359.3_FG001	0.0365
GRMZM2G005516	GRMZM2G004521	0.0608
GRMZM2G005554	AC226227.2_FG003	0.0384
GRMZM2G005592	GRMZM2G005456	0.0382
GRMZM2G005624	AC233950.1_FG002	0.126
GRMZM2G005643	AC233881.1_FG006	0.0351
GRMZM2G005710	AC184794.2_FG003	0.0425
GRMZM2G005710	AC188003.3_FG012	0.0436
GRMZM2G005710	AC198700.2_FG004	0.0563
GRMZM2G005710	AC209624.2_FG001	0.0553
GRMZM2G005710	GRMZM2G003409	0.0388
GRMZM2G005715	AC204007.3_FG008	0.0525
GRMZM2G005715	AC217560.3_FG001	0.0351
GRMZM2G005715	GRMZM2G002830	0.0419
GRMZM2G005798	GRMZM2G004946	0.0367
GRMZM2G005825	GRMZM2G000603	0.0438
GRMZM2G005991	AC155610.2_FG007	0.0598
GRMZM2G005991	GRMZM2G000166	0.0597
GRMZM2G006047	AC155610.2_FG007	0.0585
GRMZM2G006047	GRMZM2G005991	0.0693
GRMZM2G006206	AC190743.3_FG012	0.0508
GRMZM2G006207	AC199439.4_FG005	0.0397
GRMZM2G006207	AC202435.3_FG003	0.0451
GRMZM2G006207	AC211651.4_FG001	0.0422
GRMZM2G006207	AC234166.1_FG001	0.0386
GRMZM2G006207	GRMZM2G004521	0.0361
GRMZM2G006212	AC203909.3_FG003	0.0423
GRMZM2G006212	GRMZM2G004519	0.0453
GRMZM2G006216	AC233939.1_FG003	0.0367
GRMZM2G006222	AC186845.4_FG009	0.0431
GRMZM2G006366	AC184130.4_FG005	0.0415
GRMZM2G006366	AC209050.3_FG001	0.0431
GRMZM2G006366	GRMZM2G003109	0.0525
GRMZM2G006562	AC205513.3_FG003	0.0449
GRMZM2G006585	AF546187.1_FG001	0.0387
GRMZM2G006585	AF546188.1_FG005	0.0366
GRMZM2G006585	AF546188.1_FG007	0.0388
GRMZM2G006601	AC199577.4_FG004	0.0765
GRMZM2G006601	AC202172.3_FG004	0.053
GRMZM2G006601	AC203847.3_FG009	0.0418
GRMZM2G006601	AC209257.4_FG004	0.096
GRMZM2G006601	AC209356.4_FG001	0.0469
GRMZM2G006601	AC211996.4_FG002	0.1252
GRMZM2G006601	AC219159.3_FG002	0.0824
GRMZM2G006601	AC225564.3_FG003	0.0503
GRMZM2G006601	GRMZM2G000679	0.0948
GRMZM2G006631	AC233899.1_FG002	0.0599
GRMZM2G006644	AC198982.3_FG006	0.0393
GRMZM2G006661	AC213600.3_FG002	0.0437
GRMZM2G006676	AC177946.2_FG004	0.0782
GRMZM2G006676	AC210669.3_FG001	0.0393
GRMZM2G006676	GRMZM2G000587	0.0441
GRMZM2G006704	GRMZM2G004111	0.0389
GRMZM2G006716	AC210163.3_FG005	0.0593
GRMZM2G006716	AC214771.3_FG003	0.0378
GRMZM2G006753	AC211478.3_FG004	0.0354
GRMZM2G006753	AC233900.1_FG002	0.0476
GRMZM2G006762	GRMZM2G000326	0.0378
GRMZM2G006763	AC204292.4_FG002	0.0379
GRMZM2G006821	AC194335.3_FG001	0.0893
GRMZM2G006821	AC199918.4_FG003	0.0454
GRMZM2G006821	AC214743.3_FG002	0.0413
GRMZM2G006821	AC233864.1_FG009	0.0667
GRMZM2G006841	AC206425.3_FG002	0.0806
GRMZM2G006841	GRMZM2G000959	0.0354
GRMZM2G006853	AC205274.3_FG001	0.0645
GRMZM2G006853	AC210596.3_FG004	0.06
GRMZM2G006884	AC207454.3_FG004	0.1098
GRMZM2G006884	AF546187.1_FG009	0.083
GRMZM2G006964	AC233950.1_FG002	0.0559
GRMZM2G006973	AC195135.3_FG002	0.0417
GRMZM2G006973	AC212835.3_FG008	0.0475
GRMZM2G006973	AF546187.1_FG012	0.0413
GRMZM2G006985	AC184794.2_FG003	0.0358
GRMZM2G006985	AC188003.3_FG012	0.0507
GRMZM2G006985	AC198700.2_FG004	0.0357
GRMZM2G006985	AC209624.2_FG001	0.0403
GRMZM2G006985	GRMZM2G005710	0.0424
GRMZM2G007053	AC206392.3_FG004	0.0377
GRMZM2G007053	AC212394.4_FG006	0.0473
GRMZM2G007053	GRMZM2G003167	0.0653
GRMZM2G007057	GRMZM2G000825	0.0357
GRMZM2G007057	GRMZM2G002830	0.0469
GRMZM2G007074	AC205907.3_FG004	0.0845
GRMZM2G007074	AC206392.3_FG004	0.0504
GRMZM2G007134	AC195587.4_FG003	0.038
GRMZM2G007137	AC194335.3_FG001	0.0449
GRMZM2G007137	AC200069.4_FG002	0.0739
GRMZM2G007137	AC203847.3_FG009	0.0659
GRMZM2G007236	GRMZM2G005290	0.0405
GRMZM2G007252	AC196710.3_FG013	0.0394
GRMZM2G007252	GRMZM2G006119	0.0427
GRMZM2G007289	GRMZM2G000221	0.0429
GRMZM2G007385	AC191771.3_FG008	0.0351
GRMZM2G007404	GRMZM2G007195	0.0679
GRMZM2G007406	GRMZM2G000587	0.0401
GRMZM2G007481	GRMZM2G006853	0.0491
GRMZM2G007546	AC193379.3_FG001	0.0372
GRMZM2G007546	AC203753.4_FG006	0.049
GRMZM2G007615	AC216871.3_FG004	0.046
GRMZM2G007628	AC192240.3_FG005	0.0473
GRMZM2G007628	AC197377.3_FG001	0.0391
GRMZM2G007628	AC203359.3_FG001	0.0712
GRMZM2G007628	AC205726.4_FG003	0.0433
GRMZM2G007628	AC211178.3_FG004	0.0672
GRMZM2G007630	AC194112.3_FG001	0.0396
GRMZM2G007630	AC212565.3_FG001	0.0418
GRMZM2G007659	GRMZM2G001915	0.0359
GRMZM2G007698	AC211178.3_FG004	0.0421
GRMZM2G007698	AC212755.4_FG002	0.0675
GRMZM2G007698	AC214524.3_FG004	0.0634
GRMZM2G007698	AC234163.1_FG002	0.0408
GRMZM2G007698	GRMZM2G000614	0.059
GRMZM2G007708	AC189771.3_FG001	0.053
GRMZM2G007708	GRMZM2G007685	0.0408
GRMZM2G007729	AC208204.3_FG006	0.0713
GRMZM2G007729	AC209784.3_FG007	0.1564
GRMZM2G007729	GRMZM2G003489	0.1057
GRMZM2G007834	AC185655.3_FG005	0.0451
GRMZM2G007834	GRMZM2G003092	0.0401
GRMZM2G007834	GRMZM2G004215	0.0351
GRMZM2G007909	GRMZM2G003796	0.037
GRMZM2G007909	GRMZM2G006585	0.0423
GRMZM2G007928	GRMZM2G006363	0.0362
GRMZM2G007953	GRMZM2G002627	0.0416
GRMZM2G007969	GRMZM2G003927	0.0414
GRMZM2G007981	AC197705.4_FG001	0.0509
GRMZM2G007981	GRMZM2G000741	0.0368
GRMZM2G008032	AC177922.2_FG002	0.0465
GRMZM2G008032	AC184170.4_FG002	0.0445
GRMZM2G008032	AC195351.3_FG003	0.0378
GRMZM2G008032	AC196158.3_FG002	0.043
GRMZM2G008032	AC203311.3_FG005	0.0465
GRMZM2G008032	AC214438.3_FG002	0.0727
GRMZM2G008032	GRMZM2G004054	0.0536
GRMZM2G008064	AC211996.4_FG002	0.035
GRMZM2G008064	GRMZM2G003796	0.043
GRMZM2G008109	AC204048.3_FG002	0.0358
GRMZM2G008109	AC208930.3_FG007	0.043
GRMZM2G008109	AC210616.4_FG003	0.0692
GRMZM2G008109	AC212347.3_FG002	0.0574
GRMZM2G008109	AC213896.2_FG005	0.0568
GRMZM2G008109	AC234190.1_FG002	0.0499
GRMZM2G008109	EF517601.1_FG006	0.0381
GRMZM2G008123	AC233942.1_FG001	0.0411
GRMZM2G008196	GRMZM2G005046	0.0564
GRMZM2G008234	GRMZM2G005353	0.0593
GRMZM2G008252	AC196489.3_FG002	0.0615
GRMZM2G008252	AC197013.3_FG003	0.0511
GRMZM2G008252	AC234161.1_FG010	0.0456
GRMZM2G008263	GRMZM2G004528	0.0368
GRMZM2G008271	AC188003.3_FG012	0.0357
GRMZM2G008271	AC196417.3_FG008	0.0737
GRMZM2G008271	AC209624.2_FG001	0.046
GRMZM2G008271	GRMZM2G005710	0.0408
GRMZM2G008271	GRMZM2G006985	0.0514
GRMZM2G008341	AF546187.1_FG001	0.0771
GRMZM2G008341	AF546187.1_FG007	0.0723
GRMZM2G008341	AF546188.1_FG001	0.037
GRMZM2G008341	AF546188.1_FG002	0.0437
GRMZM2G008341	AF546188.1_FG003	0.0385
GRMZM2G008341	AF546188.1_FG005	0.0738
GRMZM2G008341	AF546188.1_FG006	0.0434
GRMZM2G008341	AF546188.1_FG007	0.0714
GRMZM2G008341	GRMZM2G002630	0.0517
GRMZM2G008403	AC196417.3_FG008	0.0561
GRMZM2G008403	AC199820.4_FG006	0.04
GRMZM2G008403	AC209356.4_FG001	0.0386
GRMZM2G008403	AC209624.2_FG001	0.0421
GRMZM2G008403	AC209624.2_FG003	0.042
GRMZM2G008403	GRMZM2G005710	0.0362
GRMZM2G008403	GRMZM2G006985	0.0361
GRMZM2G008403	GRMZM2G008271	0.0851
GRMZM2G008406	AC205471.4_FG008	0.0499
GRMZM2G008406	GRMZM2G002034	0.0371
GRMZM2G008430	AC199175.2_FG006	0.0423
GRMZM2G008430	AC209215.4_FG006	0.0369
GRMZM2G008517	AC186524.3_FG005	0.059
GRMZM2G008517	AC199175.2_FG006	0.0485
GRMZM2G008517	AC212394.4_FG006	0.0618
GRMZM2G008622	GRMZM2G002260	0.0443
GRMZM2G008647	AC204539.4_FG003	0.0373
GRMZM2G008656	AC203847.3_FG009	0.0783
GRMZM2G008656	AC209356.4_FG001	0.0583
GRMZM2G008656	AC211996.4_FG002	0.0818
GRMZM2G008656	AC213432.2_FG004	0.0355
GRMZM2G008656	AC225564.3_FG003	0.0819
GRMZM2G008656	GRMZM2G000679	0.0386
GRMZM2G008656	GRMZM2G001827	0.0559
GRMZM2G008656	GRMZM2G006601	0.056
GRMZM2G008663	GRMZM2G006554	0.0424
GRMZM2G008687	GRMZM2G004619	0.038
GRMZM2G008710	AC190740.2_FG004	0.0369
GRMZM2G008714	GRMZM2G004932	0.0452
GRMZM2G008740	AC217910.3_FG004	0.0369
GRMZM2G008783	AC208579.3_FG001	0.0497
GRMZM2G008783	AC211513.3_FG002	0.0412
GRMZM2G008783	GRMZM2G000801	0.0372
GRMZM2G008783	GRMZM2G001566	0.1167
GRMZM2G008783	GRMZM2G002498	0.0468
GRMZM2G008789	AC197267.3_FG001	0.0382
GRMZM2G008789	AC202930.4_FG008	0.0599
GRMZM2G008789	GRMZM2G001877	0.0456
GRMZM2G008834	AC185471.3_FG005	0.0366
GRMZM2G008834	GRMZM2G001106	0.0449
GRMZM2G008839	AC220927.3_FG001	0.0553
GRMZM2G008839	GRMZM2G000520	0.0441
GRMZM2G008839	GRMZM2G003738	0.0481
GRMZM2G008865	AC185655.3_FG005	0.0401
GRMZM2G008913	AF546187.1_FG001	0.0748
GRMZM2G008913	AF546187.1_FG007	0.0713
GRMZM2G008913	AF546188.1_FG001	0.047
GRMZM2G008913	AF546188.1_FG002	0.0455
GRMZM2G008913	AF546188.1_FG003	0.0449
GRMZM2G008913	AF546188.1_FG005	0.0752
GRMZM2G008913	AF546188.1_FG007	0.0742
GRMZM2G008913	GRMZM2G002630	0.0487
GRMZM2G008913	GRMZM2G008341	0.081
GRMZM2G009025	GRMZM2G000959	0.0413
GRMZM2G009025	GRMZM2G001977	0.0486
GRMZM2G009080	AC197705.4_FG001	0.0577
GRMZM2G009080	AC204711.3_FG003	0.0542
GRMZM2G009080	GRMZM2G004795	0.0563
GRMZM2G009080	GRMZM2G008972	0.0371
GRMZM2G009106	AC203806.3_FG006	0.047
GRMZM2G009106	AC214145.2_FG002	0.0474
GRMZM2G009125	AC194039.4_FG009	0.0351
GRMZM2G009139	GRMZM2G004856	0.0358
GRMZM2G009157	AC191418.3_FG003	0.0546
GRMZM2G009157	AC197038.3_FG001	0.0483
GRMZM2G009157	AC203966.5_FG006	0.0524
GRMZM2G009157	AC208579.3_FG001	0.0435
GRMZM2G009157	AC209819.3_FG008	0.0442
GRMZM2G009157	AC211651.4_FG001	0.0354
GRMZM2G009157	GRMZM2G000737	0.0401
GRMZM2G009157	GRMZM2G000801	0.0508
GRMZM2G009157	GRMZM2G003953	0.0384
GRMZM2G009157	GRMZM2G005480	0.0538
GRMZM2G009157	GRMZM2G008517	0.0483
GRMZM2G009188	GRMZM2G000166	0.0382
GRMZM2G009359	AC187899.3_FG002	0.0748
GRMZM2G009359	AC191070.3_FG006	0.0763
GRMZM2G009359	AC198515.3_FG011	0.0549
GRMZM2G009359	AC203909.3_FG007	0.0526
GRMZM2G009359	AC212323.4_FG005	0.0784
GRMZM2G009359	AC215302.3_FG001	0.0521
GRMZM2G009359	AC215875.3_FG001	0.04
GRMZM2G009359	AC217823.3_FG002	0.0564
GRMZM2G009359	AC233851.1_FG011	0.0392
GRMZM2G009359	GRMZM2G001827	0.1014
GRMZM2G009387	GRMZM2G002124	0.0386
GRMZM2G009400	AC187560.5_FG003	0.062
GRMZM2G009400	GRMZM2G003551	0.0506
GRMZM2G009465	GRMZM2G002173	0.0477
GRMZM2G009465	GRMZM2G003909	0.0856
GRMZM2G009465	GRMZM2G004748	0.0397
GRMZM2G009475	AC197373.4_FG005	0.0746
GRMZM2G009475	AC208110.2_FG005	0.053
GRMZM2G009475	AC214429.2_FG002	0.0901
GRMZM2G009489	AC199577.4_FG004	0.0393
GRMZM2G009489	AC200069.4_FG002	0.0409
GRMZM2G009489	AC203847.3_FG009	0.0547
GRMZM2G009489	AC204710.4_FG003	0.0445
GRMZM2G009489	GRMZM2G006601	0.0671
GRMZM2G009538	AC217271.3_FG002	0.0433
GRMZM2G009538	GRMZM2G008490	0.0359
GRMZM2G009588	AC211651.4_FG001	0.0418
GRMZM2G009588	GRMZM2G006207	0.038
GRMZM2G009633	AC196978.5_FG002	0.0463
GRMZM2G009633	AC204292.4_FG006	0.0429
GRMZM2G009719	AC149829.2_FG002	0.0372
GRMZM2G009719	AC190933.3_FG004	0.0706
GRMZM2G009719	AC197705.4_FG001	0.0668
GRMZM2G009719	AC203989.4_FG001	0.0508
GRMZM2G009719	AC204711.3_FG003	0.0751
GRMZM2G009719	GRMZM2G007981	0.0719
GRMZM2G009735	AC177946.2_FG004	0.035
GRMZM2G009768	AC233954.1_FG004	0.0713
GRMZM2G009792	GRMZM2G004278	0.0383
GRMZM2G009794	AC199771.4_FG001	0.037
GRMZM2G009794	GRMZM2G003796	0.061
GRMZM2G009806	AC185656.3_FG002	0.037
GRMZM2G009806	AC191748.3_FG001	0.0418
GRMZM2G009806	AC194335.3_FG001	0.1009
GRMZM2G009806	AC199857.4_FG004	0.1038
GRMZM2G009806	AC209062.3_FG002	0.0422
GRMZM2G009806	AC211669.4_FG003	0.0359
GRMZM2G009806	AC233864.1_FG009	0.0976
GRMZM2G009806	GRMZM2G004663	0.0467
GRMZM2G009818	AC208031.3_FG002	0.0422
GRMZM2G009818	AC233901.1_FG008	0.0647
GRMZM2G009818	AC233953.1_FG004	0.0466
GRMZM2G009818	AC233966.1_FG001	0.0777
GRMZM2G009818	AC234190.1_FG001	0.0436
GRMZM2G009818	GRMZM2G006765	0.0375
GRMZM2G009854	AC184794.2_FG003	0.0434
GRMZM2G009854	AC188003.3_FG012	0.0391
GRMZM2G009854	AC196417.3_FG008	0.0911
GRMZM2G009854	AC209624.2_FG001	0.0433
GRMZM2G009854	GRMZM2G005710	0.0464
GRMZM2G009854	GRMZM2G006985	0.0383
GRMZM2G009854	GRMZM2G008271	0.0799
GRMZM2G009854	GRMZM2G008403	0.0837
GRMZM2G010061	AC210046.4_FG002	0.0597
GRMZM2G010097	AC184794.2_FG003	0.0592
GRMZM2G010097	AC188003.3_FG012	0.1156
GRMZM2G010097	AC233887.1_FG005	0.0545
GRMZM2G010097	GRMZM2G005710	0.05
GRMZM2G010097	GRMZM2G006985	0.0628
GRMZM2G010156	AC210212.2_FG004	0.0544
GRMZM2G010211	AC204539.4_FG003	0.037
GRMZM2G010211	GRMZM2G006207	0.0353
GRMZM2G010238	GRMZM2G006329	0.0398
GRMZM2G010251	AC196974.3_FG008	0.0594
GRMZM2G010251	AC212347.3_FG002	0.0733
GRMZM2G010251	AC212755.4_FG001	0.0608
GRMZM2G010251	AC212755.4_FG002	0.075
GRMZM2G010251	GRMZM2G001205	0.0442
GRMZM2G010280	AC196974.3_FG008	0.0632
GRMZM2G010280	AC212347.3_FG002	0.0405
GRMZM2G010280	AC212755.4_FG001	0.0703
GRMZM2G010280	AC212755.4_FG002	0.0834
GRMZM2G010280	AC233788.2_FG003	0.0408
GRMZM2G010280	AC234163.1_FG002	0.0415
GRMZM2G010280	GRMZM2G010251	0.2247
GRMZM2G010333	AC233851.1_FG010	0.0545
GRMZM2G010372	AC233966.1_FG001	0.0475
GRMZM2G010372	GRMZM2G009818	0.0439
GRMZM2G010491	AC155434.2_FG005	0.0359
GRMZM2G010491	AC234165.1_FG002	0.0373
GRMZM2G010494	GRMZM2G001853	0.0394
GRMZM2G010494	GRMZM2G005624	0.0619
GRMZM2G010636	AF546187.1_FG007	0.0372
GRMZM2G010636	GRMZM2G008913	0.0353
GRMZM2G010637	AC195154.3_FG004	0.0456
GRMZM2G010637	GRMZM2G005456	0.0483
GRMZM2G010640	AC209768.3_FG016	0.0462
GRMZM2G010640	AC211357.4_FG002	0.0467
GRMZM2G010640	GRMZM2G009489	0.0354
GRMZM2G010664	AC188831.3_FG005	0.0362
GRMZM2G010664	AC218972.3_FG007	0.0371
GRMZM2G010669	AC209206.3_FG014	0.0554
GRMZM2G010669	AC233887.1_FG005	0.0367
GRMZM2G010669	GRMZM2G000566	0.0363
GRMZM2G010685	AC210212.2_FG004	0.0624
GRMZM2G010685	AC210792.5_FG003	0.0698
GRMZM2G010702	AC197764.4_FG003	0.0502
GRMZM2G010702	AC205471.4_FG003	0.0355
GRMZM2G010702	GRMZM2G002805	0.0379
GRMZM2G010740	AC225346.3_FG001	0.0798
GRMZM2G010740	GRMZM2G005207	0.1023
GRMZM2G010762	AC184794.2_FG003	0.0472
GRMZM2G010762	AC203909.3_FG007	0.0364
GRMZM2G010762	AC232321.1_FG008	0.037
GRMZM2G010762	GRMZM2G006985	0.0413
GRMZM2G010871	AC209784.3_FG007	0.0385
GRMZM2G010871	GRMZM2G003489	0.0774
GRMZM2G010871	GRMZM2G005996	0.0387
GRMZM2G010871	GRMZM2G006745	0.0372
GRMZM2G010871	GRMZM2G007729	0.048
GRMZM2G010884	AC207722.2_FG009	0.042
GRMZM2G010884	GRMZM2G001653	0.0363
GRMZM2G010912	GRMZM2G008196	0.098
GRMZM2G010924	AC149828.2_FG004	0.0478
GRMZM2G010924	AC206165.3_FG009	0.0364
GRMZM2G010927	GRMZM2G001577	0.0372
GRMZM2G010936	AC190933.3_FG004	0.0588
GRMZM2G010936	AC194980.3_FG002	0.0399
GRMZM2G010944	GRMZM2G001915	0.0358
GRMZM2G010944	GRMZM2G007729	0.0354
GRMZM2G010944	GRMZM2G010871	0.0409
GRMZM2G010960	AC195340.3_FG004	0.0381
GRMZM2G010960	AC205703.4_FG010	0.0357
GRMZM2G010962	AC213455.3_FG008	0.0552
GRMZM2G010962	GRMZM2G002918	0.0512
GRMZM2G010962	GRMZM2G010892	0.067
GRMZM2G010987	AC207628.4_FG010	0.0353
GRMZM2G011006	AC212351.4_FG001	0.0452
GRMZM2G011010	AC198398.3_FG003	0.0403
GRMZM2G011010	AC199543.4_FG004	0.0537
GRMZM2G011010	AC234148.1_FG001	0.0551
GRMZM2G011010	GRMZM2G000729	0.0423
GRMZM2G011010	GRMZM2G008792	0.0687
GRMZM2G011055	AC193440.3_FG009	0.0435
GRMZM2G011055	AC202172.3_FG004	0.0359
GRMZM2G011055	AC203847.3_FG004	0.0461
GRMZM2G011055	AC216229.3_FG002	0.0386
GRMZM2G011055	GRMZM2G002309	0.0366
GRMZM2G011055	GRMZM2G007137	0.0425
GRMZM2G011070	AC152495.1_FG003	-0.0365
GRMZM2G011110	AC206951.3_FG016	0.0411
GRMZM2G011110	GRMZM2G008839	0.0362
GRMZM2G011115	AC177924.2_FG003	0.0462
GRMZM2G011115	AC195135.3_FG002	0.035
GRMZM2G011115	GRMZM2G007053	0.0372
GRMZM2G011151	AC210212.2_FG004	0.047
GRMZM2G011151	AC210792.5_FG003	0.045
GRMZM2G011151	AC234190.1_FG002	0.0798
GRMZM2G011160	GRMZM2G000035	0.0422
GRMZM2G011213	GRMZM2G003765	0.0398
GRMZM2G011218	GRMZM2G009117	0.037
GRMZM2G011236	AC198725.4_FG004	0.0571
GRMZM2G011347	GRMZM2G001035	0.0361
GRMZM2G011357	AC165171.2_FG002	0.036
GRMZM2G011357	AC226227.2_FG003	0.036
GRMZM2G011367	AC195914.2_FG003	0.0495
GRMZM2G011367	AC202930.4_FG008	0.0717
GRMZM2G011367	GRMZM2G008108	0.0792
GRMZM2G011383	AC203909.3_FG010	0.0429
GRMZM2G011383	AC233960.1_FG005	0.0468
GRMZM2G011383	GRMZM2G003092	0.0412
GRMZM2G011383	GRMZM2G009106	0.0491
GRMZM2G011394	AC200225.5_FG001	0.038
GRMZM2G011394	AC206392.3_FG004	0.0553
GRMZM2G011394	AC206638.3_FG015	0.0533
GRMZM2G011394	GRMZM2G001566	0.0474
GRMZM2G011523	GRMZM2G002178	0.0461
GRMZM2G011708	GRMZM2G008482	0.0381
GRMZM2G011784	AC195220.3_FG003	0.0426
GRMZM2G011784	AC204292.4_FG006	0.0644
GRMZM2G011784	AC209050.3_FG001	0.037
GRMZM2G011784	AC212769.3_FG004	0.0364
GRMZM2G011789	AC204931.3_FG002	0.0472
GRMZM2G011789	AC233861.1_FG001	0.0421
GRMZM2G011951	AC194405.3_FG021	0.0459
GRMZM2G011968	GRMZM2G001454	0.0414
GRMZM2G012030	AC195340.3_FG004	0.0407
GRMZM2G012030	AC205703.4_FG010	0.0483
GRMZM2G012030	GRMZM2G005456	0.0391
GRMZM2G012030	GRMZM2G010960	0.0534
GRMZM2G012052	GRMZM2G007276	0.0372
GRMZM2G012062	AC233893.1_FG003	0.047
GRMZM2G012062	GRMZM2G008247	0.0356
GRMZM2G012117	AC186524.3_FG005	0.0431
GRMZM2G012117	AC206166.3_FG002	0.0495
GRMZM2G012117	AC208337.2_FG003	0.0385
GRMZM2G012117	AC211513.3_FG002	0.0872
GRMZM2G012117	AC216867.3_FG003	0.0684
GRMZM2G012117	GRMZM2G000801	0.1121
GRMZM2G012117	GRMZM2G001566	0.041
GRMZM2G012117	GRMZM2G002498	0.0379
GRMZM2G012140	GRMZM2G001288	0.0414
GRMZM2G012140	GRMZM2G005991	0.0356
GRMZM2G012148	AC155610.2_FG007	0.0518
GRMZM2G012148	GRMZM2G000166	0.0531
GRMZM2G012148	GRMZM2G005991	0.0707
GRMZM2G012148	GRMZM2G006047	0.0613
GRMZM2G012183	AC212835.3_FG002	0.0512
GRMZM2G012216	GRMZM2G009442	0.0489
GRMZM2G012232	AC218979.3_FG003	0.0586
GRMZM2G012232	GRMZM2G001342	0.0364
GRMZM2G012232	GRMZM2G004215	0.0593
GRMZM2G012236	AC183888.4_FG006	0.0417
GRMZM2G012236	AC187209.5_FG010	0.0403
GRMZM2G012236	AC194350.3_FG001	0.0353
GRMZM2G012236	AC211192.3_FG003	0.0414
GRMZM2G012273	AC203806.3_FG006	0.0448
GRMZM2G012273	AC214145.2_FG002	0.0422
GRMZM2G012273	AC218979.3_FG003	0.0485
GRMZM2G012273	GRMZM2G001342	0.0414
GRMZM2G012273	GRMZM2G004215	0.0515
GRMZM2G012273	GRMZM2G012232	0.0497
GRMZM2G012397	AC207722.2_FG009	0.0376
GRMZM2G012397	GRMZM2G010884	0.0356
GRMZM2G012399	GRMZM2G006644	0.0443
GRMZM2G012412	AC216871.3_FG001	0.0552
GRMZM2G012412	GRMZM2G000670	0.0364
GRMZM2G012412	GRMZM2G003755	0.0358
GRMZM2G012412	GRMZM2G005454	0.048
GRMZM2G012453	GRMZM2G004422	0.0359
GRMZM2G012455	AC208204.3_FG006	0.0432
GRMZM2G012455	AC209784.3_FG007	0.0702
GRMZM2G012455	GRMZM2G003489	0.0991
GRMZM2G012455	GRMZM2G007729	0.0854
GRMZM2G012455	GRMZM2G010871	0.0446
GRMZM2G012464	AC198901.4_FG004	0.0404
GRMZM2G012464	AC199701.4_FG001	0.0442
GRMZM2G012530	AC190772.4_FG011	0.1076
GRMZM2G012530	AC198414.2_FG001	0.112
GRMZM2G012530	AC203381.3_FG006	0.0586
GRMZM2G012530	AC205413.4_FG002	0.0732
GRMZM2G012530	AC212347.3_FG002	0.0369
GRMZM2G012530	GRMZM2G005825	0.0562
GRMZM2G012530	GRMZM2G010251	0.0507
GRMZM2G012566	GRMZM2G006287	0.0417
GRMZM2G012631	GRMZM2G007729	0.0365
GRMZM2G012648	AC204539.4_FG003	0.0371
GRMZM2G012648	AC211651.4_FG001	0.0385
GRMZM2G012648	GRMZM2G001524	0.0436
GRMZM2G012648	GRMZM2G004521	0.0444
GRMZM2G012648	GRMZM2G005516	0.0781
GRMZM2G012648	GRMZM2G006207	0.0558
GRMZM2G012648	GRMZM2G006222	0.0418
GRMZM2G012648	GRMZM2G008430	0.0351
GRMZM2G012648	GRMZM2G009588	0.0442
GRMZM2G012648	GRMZM2G010211	0.0489
GRMZM2G012690	AC226235.2_FG002	0.0377
GRMZM2G012716	GRMZM2G003059	0.0375
GRMZM2G012717	AC203986.3_FG013	0.0382
GRMZM2G012724	AC209050.3_FG003	0.0401
GRMZM2G012724	AC225718.2_FG006	0.0537
GRMZM2G012728	AC202129.3_FG001	0.0629
GRMZM2G012728	AC214046.4_FG005	0.0398
GRMZM2G012806	AF546187.1_FG001	0.0587
GRMZM2G012806	AF546187.1_FG007	0.0598
GRMZM2G012806	AF546188.1_FG001	0.0435
GRMZM2G012806	AF546188.1_FG002	0.0359
GRMZM2G012806	AF546188.1_FG003	0.0518
GRMZM2G012806	AF546188.1_FG005	0.0581
GRMZM2G012806	AF546188.1_FG006	0.0392
GRMZM2G012806	AF546188.1_FG007	0.0544
GRMZM2G012806	GRMZM2G002630	0.0673
GRMZM2G012806	GRMZM2G008341	0.0612
GRMZM2G012806	GRMZM2G008913	0.0601
GRMZM2G012806	GRMZM2G010636	0.0435
GRMZM2G012807	AC204931.3_FG002	0.1221
GRMZM2G012821	GRMZM2G006763	0.0378
GRMZM2G012891	GRMZM2G009958	0.0429
GRMZM2G012891	GRMZM2G011006	0.099
GRMZM2G012898	AC184164.2_FG006	0.0538
GRMZM2G012898	AC192240.3_FG005	0.0896
GRMZM2G012898	AC209093.3_FG006	0.0614
GRMZM2G012898	AC211478.3_FG004	0.0443
GRMZM2G012898	AC213353.3_FG004	0.0914
GRMZM2G012898	GRMZM2G007628	0.0663
GRMZM2G012904	AC206425.3_FG002	0.0352
GRMZM2G012904	GRMZM2G009818	0.0541
GRMZM2G012904	GRMZM2G010372	0.0427
GRMZM2G012926	GRMZM2G004856	0.0438
GRMZM2G012928	AF546187.1_FG001	0.0469
GRMZM2G012928	AF546187.1_FG007	0.0677
GRMZM2G012928	AF546188.1_FG001	0.0469
GRMZM2G012928	AF546188.1_FG002	0.0373
GRMZM2G012928	AF546188.1_FG003	0.0505
GRMZM2G012928	AF546188.1_FG005	0.0512
GRMZM2G012928	AF546188.1_FG006	0.0436
GRMZM2G012928	AF546188.1_FG007	0.0406
GRMZM2G012928	GRMZM2G002630	0.0673
GRMZM2G012928	GRMZM2G008341	0.0536
GRMZM2G012928	GRMZM2G008913	0.0616
GRMZM2G012928	GRMZM2G010636	0.0375
GRMZM2G012928	GRMZM2G012806	0.0799
GRMZM2G013002	GRMZM2G004699	0.0386
GRMZM2G013010	AC192240.3_FG005	0.0697
GRMZM2G013010	AC213353.3_FG004	0.04
GRMZM2G013010	AC226227.2_FG003	0.0636
GRMZM2G013010	GRMZM2G012898	0.0369
GRMZM2G013038	AC199175.2_FG006	0.0399
GRMZM2G013082	AC155610.2_FG007	0.06
GRMZM2G013082	GRMZM2G000166	0.046
GRMZM2G013082	GRMZM2G005991	0.0804
GRMZM2G013082	GRMZM2G006047	0.0591
GRMZM2G013082	GRMZM2G012140	0.0465
GRMZM2G013082	GRMZM2G012148	0.0748
GRMZM2G013191	GRMZM2G006197	0.0395
GRMZM2G013196	AC186512.3_FG007	0.0381
GRMZM2G013200	AC183888.4_FG006	0.051
GRMZM2G013200	AC194734.3_FG004	0.054
GRMZM2G013200	GRMZM2G000652	0.0542
GRMZM2G013206	AC210013.4_FG002	0.0684
GRMZM2G013214	AC177946.2_FG004	0.0388
GRMZM2G013214	AC191048.2_FG006	0.0542
GRMZM2G013214	AC195331.3_FG008	0.0505
GRMZM2G013214	AC205664.3_FG001	0.0458
GRMZM2G013214	AC210013.4_FG016	0.0427
GRMZM2G013299	GRMZM2G011025	0.3344
GRMZM2G013342	AC207722.2_FG009	0.0368
GRMZM2G013430	AC206788.3_FG015	0.0371
GRMZM2G013430	GRMZM2G000236	0.0361
GRMZM2G013448	AC203989.4_FG001	0.0761
GRMZM2G013448	GRMZM2G004932	0.046
GRMZM2G013448	GRMZM2G007981	0.0367
GRMZM2G013448	GRMZM2G008714	0.0397
GRMZM2G013448	GRMZM2G009719	0.0527
GRMZM2G013471	GRMZM2G009958	0.0352
GRMZM2G013524	AC186781.4_FG006	0.0563
GRMZM2G013524	AC203966.5_FG006	0.0439
GRMZM2G013524	AC211513.3_FG002	0.0401
GRMZM2G013524	AC217385.3_FG009	0.0458
GRMZM2G013524	GRMZM2G005216	0.0354
GRMZM2G013530	AC212755.4_FG001	0.0472
GRMZM2G013588	AC203311.3_FG005	0.0461
GRMZM2G013612	GRMZM2G012865	0.0389
GRMZM2G013657	GRMZM2G002559	0.0452
GRMZM2G013671	AC233966.1_FG001	0.0435
GRMZM2G013671	GRMZM2G009818	0.0364
GRMZM2G013671	GRMZM2G010372	0.0466
GRMZM2G013726	AC196974.3_FG008	0.0408
GRMZM2G013726	AC212755.4_FG001	0.0437
GRMZM2G013726	AC212755.4_FG004	0.0616
GRMZM2G013767	AC203366.4_FG001	0.0356
GRMZM2G013776	AC205562.3_FG002	0.0399
GRMZM2G013776	GRMZM2G001824	0.036
GRMZM2G013776	GRMZM2G008740	0.0371
GRMZM2G013776	GRMZM2G013671	0.037
GRMZM2G013781	GRMZM2G004483	0.0365
GRMZM2G013792	AC218979.3_FG003	0.0449
GRMZM2G013792	GRMZM2G001342	0.0355
GRMZM2G013792	GRMZM2G004215	0.0512
GRMZM2G013792	GRMZM2G012232	0.0486
GRMZM2G013792	GRMZM2G012273	0.0486
GRMZM2G013842	AC210669.3_FG001	0.0696
GRMZM2G013855	AC184164.2_FG006	0.0796
GRMZM2G013855	AC205496.3_FG002	0.0394
GRMZM2G013855	AC217814.2_FG006	0.0367
GRMZM2G013884	AC195220.3_FG003	0.0656
GRMZM2G013884	AC203909.3_FG010	0.039
GRMZM2G013884	AC204292.4_FG006	0.0524
GRMZM2G013884	AC211152.4_FG007	0.0358
GRMZM2G013884	AC233960.1_FG005	0.035
GRMZM2G013884	GRMZM2G000729	0.0462
GRMZM2G013884	GRMZM2G006424	0.0493
GRMZM2G013920	AC196158.3_FG002	0.0641
GRMZM2G013920	AC208855.3_FG002	0.0595
GRMZM2G013920	AC214438.3_FG002	0.0565
GRMZM2G013920	AC217270.3_FG003	0.0353
GRMZM2G013920	GRMZM2G001877	0.0477
GRMZM2G013949	GRMZM2G009097	0.038
GRMZM2G013949	GRMZM2G009475	0.0653
GRMZM2G013956	AC233901.1_FG008	0.0357
GRMZM2G013956	GRMZM2G005454	0.0416
GRMZM2G013956	GRMZM2G012412	0.0455
GRMZM2G013957	AC203966.5_FG005	0.0487
GRMZM2G013960	GRMZM2G008234	0.0381
GRMZM2G013967	GRMZM2G001405	0.0389
GRMZM2G014022	AC206951.3_FG017	0.0418
GRMZM2G014022	GRMZM2G010555	0.0368
GRMZM2G014022	GRMZM2G012728	0.0368
GRMZM2G014022	GRMZM2G013842	0.0501
GRMZM2G014055	AC198699.3_FG004	0.0352
GRMZM2G014055	AC216891.3_FG004	0.0382
GRMZM2G014055	GRMZM2G009792	0.0571
GRMZM2G014180	AC217556.3_FG003	0.0436
GRMZM2G014180	GRMZM2G005308	0.0399
GRMZM2G014180	GRMZM2G006661	0.0399
GRMZM2G014180	GRMZM2G012690	0.0483
GRMZM2G014193	GRMZM2G012566	0.0419
GRMZM2G014282	AC233901.1_FG008	0.0478
GRMZM2G014392	AC213654.3_FG004	0.0767
GRMZM2G014392	AC234185.1_FG004	0.0698
GRMZM2G014392	GRMZM2G004207	0.0358
GRMZM2G014392	GRMZM2G011932	0.0357
GRMZM2G014409	GRMZM2G002260	0.0371
GRMZM2G014409	GRMZM2G003794	0.0406
GRMZM2G014409	GRMZM2G013206	0.0542
GRMZM2G014427	AC234157.1_FG003	0.035
GRMZM2G014427	GRMZM2G009025	0.0445
GRMZM2G014427	GRMZM2G009475	0.0366
GRMZM2G014441	GRMZM2G009344	0.0379
GRMZM2G014460	GRMZM2G008994	0.0503
GRMZM2G014463	AC211328.3_FG003	0.0365
GRMZM2G014526	AC204292.4_FG006	0.0509
GRMZM2G014526	GRMZM2G009633	0.037
GRMZM2G014526	GRMZM2G011784	0.0374
GRMZM2G014551	AC182627.2_FG003	0.0555
GRMZM2G014551	AC196065.3_FG001	0.0414
GRMZM2G014551	AC197577.2_FG002	0.0714
GRMZM2G014551	AC234165.1_FG003	0.0359
GRMZM2G014551	GRMZM2G004663	0.0374
GRMZM2G014560	AC205012.3_FG002	0.0365
GRMZM2G014560	AC210046.4_FG002	0.0356
GRMZM2G014594	AC199175.2_FG006	0.0402
GRMZM2G014610	GRMZM2G005454	0.0366
GRMZM2G014610	GRMZM2G007698	0.0355
GRMZM2G014610	GRMZM2G012412	0.0559
GRMZM2G014612	AC209460.3_FG002	0.0446
GRMZM2G014612	GRMZM2G008250	0.036
GRMZM2G014705	AC197705.4_FG001	0.0508
GRMZM2G014705	GRMZM2G012806	0.0355
GRMZM2G014729	AC233887.1_FG005	0.0373
GRMZM2G014729	GRMZM2G003927	0.0642
GRMZM2G014729	GRMZM2G011055	0.0487
GRMZM2G014770	GRMZM2G001934	0.0389
GRMZM2G014797	GRMZM2G013781	0.0377
GRMZM2G014829	AC204931.3_FG004	0.0367
GRMZM2G014829	AC206392.3_FG004	0.0363
GRMZM2G014829	GRMZM2G008517	0.0741
GRMZM2G014829	GRMZM2G009157	0.0617
GRMZM2G014844	AC205574.3_FG006	0.0485
GRMZM2G014988	AC196158.3_FG002	0.0391
GRMZM2G014988	AC214438.3_FG002	0.0498
GRMZM2G014988	GRMZM2G001877	0.0405
GRMZM2G014988	GRMZM2G008032	0.0366
GRMZM2G015024	GRMZM2G000223	0.0904
GRMZM2G015024	GRMZM2G013798	0.0353
GRMZM2G015037	AC191362.3_FG002	0.0403
GRMZM2G015090	GRMZM2G013607	0.0384
GRMZM2G015127	GRMZM2G010640	0.0574
GRMZM2G015127	GRMZM2G014282	0.0385
GRMZM2G015232	AC196065.3_FG001	0.0517
GRMZM2G015232	AC197577.2_FG002	0.0503
GRMZM2G015232	GRMZM2G014551	0.0385
GRMZM2G015280	AC204710.4_FG003	0.0432
GRMZM2G015280	AC211357.4_FG002	0.0676
GRMZM2G015280	GRMZM2G001035	0.0362
GRMZM2G015280	GRMZM2G003551	0.0525
GRMZM2G015280	GRMZM2G006841	0.0561
GRMZM2G015324	AC211190.4_FG004	0.0393
GRMZM2G015333	AC213884.3_FG002	0.0464
GRMZM2G015333	GRMZM2G006197	0.0475
GRMZM2G015333	GRMZM2G012183	0.0567
GRMZM2G015355	AC210596.3_FG004	0.0404
GRMZM2G015355	GRMZM2G000223	0.0487
GRMZM2G015355	GRMZM2G000652	0.0606
GRMZM2G015355	GRMZM2G000781	0.0375
GRMZM2G015355	GRMZM2G015024	0.0602
GRMZM2G015395	GRMZM2G003838	0.0454
GRMZM2G015432	GRMZM2G000593	0.0409
GRMZM2G015433	AC155610.2_FG007	0.0378
GRMZM2G015433	AC216871.3_FG004	0.0377
GRMZM2G015433	GRMZM2G000166	0.0528
GRMZM2G015433	GRMZM2G005991	0.0606
GRMZM2G015433	GRMZM2G012140	0.0424
GRMZM2G015433	GRMZM2G012148	0.0596
GRMZM2G015433	GRMZM2G013082	0.0474
GRMZM2G015534	GRMZM2G002630	0.035
GRMZM2G015534	GRMZM2G012928	0.0396
GRMZM2G015542	AC204292.4_FG006	0.0474
GRMZM2G015568	AC198398.3_FG003	0.0444
GRMZM2G015568	AC203806.3_FG006	0.0423
GRMZM2G015568	GRMZM2G001342	0.0366
GRMZM2G015568	GRMZM2G004215	0.0467
GRMZM2G015568	GRMZM2G012232	0.0443
GRMZM2G015568	GRMZM2G012273	0.0469
GRMZM2G015568	GRMZM2G013792	0.0454
GRMZM2G015578	GRMZM2G015409	0.0369
GRMZM2G015599	AC188296.3_FG004	0.053
GRMZM2G015603	AC155610.2_FG007	0.0382
GRMZM2G015603	GRMZM2G000166	0.0386
GRMZM2G015603	GRMZM2G005991	0.055
GRMZM2G015603	GRMZM2G006047	0.035
GRMZM2G015603	GRMZM2G009188	0.0356
GRMZM2G015603	GRMZM2G013082	0.0565
GRMZM2G015603	GRMZM2G015280	0.0354
GRMZM2G015603	GRMZM2G015433	0.042
GRMZM2G015648	AC193440.3_FG009	0.0359
GRMZM2G015648	GRMZM2G003092	0.0359
GRMZM2G015648	GRMZM2G006424	0.048
GRMZM2G015654	AC233851.1_FG010	0.0416
GRMZM2G015753	AC207043.3_FG002	0.0387
GRMZM2G015767	GRMZM2G014844	0.0448
GRMZM2G015793	GRMZM2G015708	0.0414
GRMZM2G015805	AC211178.3_FG004	0.0393
GRMZM2G015805	GRMZM2G015788	0.0366
GRMZM2G015818	GRMZM2G015788	0.0501
GRMZM2G015833	GRMZM2G000223	0.0473
GRMZM2G015833	GRMZM2G003230	0.1598
GRMZM2G015833	GRMZM2G015024	0.087
GRMZM2G015859	AC199175.2_FG006	0.0388
GRMZM2G015859	AC199526.5_FG001	0.0356
GRMZM2G015859	GRMZM2G009768	0.0357
GRMZM2G015875	AC195154.3_FG004	0.0394
GRMZM2G015875	GRMZM2G005456	0.0424
GRMZM2G015875	GRMZM2G010637	0.0583
GRMZM2G015875	GRMZM2G012030	0.0388
GRMZM2G015880	GRMZM2G005308	0.0356
GRMZM2G015880	GRMZM2G006661	0.0512
GRMZM2G015880	GRMZM2G014180	0.061
GRMZM2G015886	AC204007.3_FG008	0.0454
GRMZM2G015886	GRMZM2G002147	0.0383
GRMZM2G015886	GRMZM2G007057	0.0363
GRMZM2G015892	AC212219.3_FG005	0.0427
GRMZM2G015908	AC194005.3_FG004	0.0416
GRMZM2G015912	AC195135.3_FG002	0.0621
GRMZM2G015912	GRMZM2G004856	0.0539
GRMZM2G015923	GRMZM2G009588	0.0359
GRMZM2G015933	AC205274.3_FG001	0.0763
GRMZM2G015933	AC214360.3_FG001	0.0655
GRMZM2G015933	AC234190.1_FG002	0.0365
GRMZM2G015976	AC214524.3_FG002	0.0394
GRMZM2G016066	AC207722.2_FG009	0.0404
GRMZM2G016145	AC184794.2_FG003	0.0642
GRMZM2G016145	AC188003.3_FG012	0.0511
GRMZM2G016145	AC196417.3_FG008	0.0667
GRMZM2G016145	AC232321.1_FG008	0.0402
GRMZM2G016145	GRMZM2G005710	0.0401
GRMZM2G016145	GRMZM2G006985	0.0539
GRMZM2G016145	GRMZM2G008271	0.0791
GRMZM2G016145	GRMZM2G008403	0.0763
GRMZM2G016145	GRMZM2G009854	0.0734
GRMZM2G016145	GRMZM2G010762	0.0429
GRMZM2G016150	GRMZM2G003640	0.0368
GRMZM2G016212	AC191069.3_FG007	0.0477
GRMZM2G016212	AC203341.3_FG003	0.0515
GRMZM2G016212	AC211478.3_FG004	0.0389
GRMZM2G016212	AC233900.1_FG002	0.0399
GRMZM2G016212	GRMZM2G007426	0.048
GRMZM2G016232	AC212565.3_FG001	0.0619
GRMZM2G016232	GRMZM2G003002	0.0441
GRMZM2G016232	GRMZM2G003306	0.0388
GRMZM2G016241	GRMZM2G004653	0.1269
GRMZM2G016259	AC196065.3_FG001	0.037
GRMZM2G016259	AC197577.2_FG002	0.0508
GRMZM2G016259	AC199343.3_FG013	0.049
GRMZM2G016259	AC211357.4_FG002	0.049
GRMZM2G016259	GRMZM2G004663	0.0376
GRMZM2G016259	GRMZM2G014551	0.0505
GRMZM2G016261	GRMZM2G000223	0.0647
GRMZM2G016261	GRMZM2G003230	0.0688
GRMZM2G016261	GRMZM2G015024	0.0748
GRMZM2G016261	GRMZM2G015355	0.0463
GRMZM2G016261	GRMZM2G015833	0.1054
GRMZM2G016264	AC185656.3_FG002	0.0672
GRMZM2G016264	AC187560.5_FG003	0.0858
GRMZM2G016264	AC194335.3_FG001	0.0375
GRMZM2G016275	AC205320.3_FG004	0.036
GRMZM2G016281	AC191050.3_FG003	0.0485
GRMZM2G016281	AC199198.3_FG003	0.0396
GRMZM2G016281	AC208892.3_FG005	0.0398
GRMZM2G016281	AC213353.3_FG004	0.0449
GRMZM2G016281	GRMZM2G012127	0.0428
GRMZM2G016312	AC202439.3_FG001	0.0395
GRMZM2G016312	GRMZM2G000836	0.0372
GRMZM2G016346	GRMZM2G016312	0.1055
GRMZM2G016351	AC206999.1_FG002	0.0553
GRMZM2G016351	AC208221.3_FG002	0.0371
GRMZM2G016368	AC197038.3_FG001	0.0568
GRMZM2G016368	AC203966.5_FG006	0.0593
GRMZM2G016368	AC205035.3_FG004	0.0399
GRMZM2G016434	AC212835.3_FG008	0.037
GRMZM2G016434	GRMZM2G006565	0.0401
GRMZM2G016434	GRMZM2G013391	0.0356
GRMZM2G016435	GRMZM2G015599	0.0356
GRMZM2G016439	GRMZM2G003796	0.0794
GRMZM2G016462	GRMZM2G006716	0.0359
GRMZM2G016462	GRMZM2G016346	0.0768
GRMZM2G016521	AC208201.3_FG002	0.0443
GRMZM2G016521	GRMZM2G010016	0.0474
GRMZM2G016574	AC206638.3_FG015	0.0477
GRMZM2G016574	GRMZM2G014829	0.0463
GRMZM2G016590	AC218979.3_FG003	0.0471
GRMZM2G016590	GRMZM2G004215	0.0451
GRMZM2G016590	GRMZM2G009106	0.0358
GRMZM2G016590	GRMZM2G012232	0.0458
GRMZM2G016590	GRMZM2G012273	0.0458
GRMZM2G016590	GRMZM2G013792	0.0454
GRMZM2G016590	GRMZM2G015568	0.0417
GRMZM2G016613	AC186287.7_FG005	0.0439
GRMZM2G016613	AC195220.3_FG003	0.0399
GRMZM2G016613	AC195587.4_FG003	0.0548
GRMZM2G016613	AC198398.3_FG003	0.0604
GRMZM2G016613	AC199543.4_FG004	0.0727
GRMZM2G016613	AC211152.4_FG007	0.0573
GRMZM2G016613	AC216815.3_FG004	0.0653
GRMZM2G016613	AC233864.1_FG009	0.0395
GRMZM2G016613	AC234148.1_FG001	0.0659
GRMZM2G016613	GRMZM2G000729	0.0774
GRMZM2G016613	GRMZM2G003092	0.0364
GRMZM2G016613	GRMZM2G011383	0.0352
GRMZM2G016657	AC198923.4_FG002	0.0388
GRMZM2G016657	AC212323.4_FG005	0.0426
GRMZM2G016734	GRMZM2G004709	0.0405
GRMZM2G016734	GRMZM2G006745	0.0473
[truncated: 121,667 more rows]
